# Supplementary material for: Aqua­trimeth­yl[2-(4-methyl­pyrimidin-2-ylsulfan­yl)acetato-κO]tin(IV)
Source: Acta Crystallogr Sect E Struct Rep Online. 2013 May 15;69(Pt 6):m313. doi: 10.1107/S1600536813012622 (PMC3684878; doi:10.1107/S1600536813012622)
Supplement: Supplementary file 1 [file e-69-0m313-sup1.cif]

##############################################################################
#                                                                            #
# This CIF contains the data in a paper accepted for publication in          #
# Acta Crystallographica Section E. It conforms to the requirements of       #
# Notes for Authors for Acta Crystallographica Section E, and has been       #
# peer reviewed under the auspices of the IUCr Commission on Journals.       #
#                                                                            #
# Full details of the Crystallographic Information File format               #
# are given in the paper "The Crystallographic Information File (CIF):       #
# a New Standard Archive File for Crystallography" by S. R. Hall, F. H.      #
# Allen and I. D. Brown [Acta Cryst. (1991), A47, 655-685].                  #
#                                                                            #
# The current version of the core CIF dictionary is obtainable from          #
# ftp://ftp.iucr.org/pub/cif_core.dic.                                       #
#                                                                            #
# Software is freely available for graphical display of the structure(s)     #
# in this CIF. For information consult the CIF software page                 #
# http://www.iucr.org/resources/cif/software.                                #
#                                                                            #
# This file may be used for bona fide research purposes within the           #
# scientific community so long as proper attribution is given to the journal # 
# article from which it was obtained.                                        #
#                                                                            #
##############################################################################
data_I
_audit_creation_method     SHELXL-97
_chemical_name_systematic
;
Aquatrimethyl[2-(4-methylpyrimidin-2-ylsulfanyl)acetato-\k<i>O</i>]tin(IV)
;
_chemical_name_common     ?
_chemical_formula_moiety     'C10 H18 N2 O3 S Sn'
_chemical_formula_sum     'C10 H18 N2 O3 S Sn'
_chemical_formula_iupac     '[Sn (C H3)3 (C7 H7 N2 O2 S) (H2 O)]'
_chemical_formula_weight     365.01
_chemical_melting_point     ?
_symmetry_cell_setting     monoclinic
_symmetry_space_group_name_H-M     'P 21/c'
_symmetry_space_group_name_Hall     '-P 2ybc'
loop_
    _symmetry_equiv_pos_site_id
    _symmetry_equiv_pos_as_xyz
    1 x,y,z
    2 -x,1/2+y,1/2-z
    3 -x,-y,-z
    4 x,1/2-y,1/2+z
_cell_length_a     7.7658(4)
_cell_length_b     11.0901(4)
_cell_length_c     18.8261(8)
_cell_angle_alpha     90.00
_cell_angle_beta     113.575(4)
_cell_angle_gamma     90.00
_cell_volume     1486.05(11)
_cell_formula_units_Z     4
_cell_measurement_reflns_used     2652
_cell_measurement_theta_min     3.9828
_cell_measurement_theta_max     70.5437
_cell_measurement_temperature     293(2)
_exptl_crystal_description     block
_exptl_crystal_colour     colourless
_exptl_crystal_size_max     0.05
_exptl_crystal_size_mid     0.04
_exptl_crystal_size_min     0.04
_exptl_crystal_density_diffrn     1.631
_exptl_crystal_density_meas     ?
_exptl_crystal_density_method     'not measured'
_exptl_crystal_F_000     728
_exptl_absorpt_coefficient_mu     15.003
_exptl_absorpt_correction_type     multi-scan
_exptl_absorpt_process_details     '(SADABS; Bruker, 2007)'
_exptl_absorpt_correction_T_min     0.5208
_exptl_absorpt_correction_T_max     0.5852
_exptl_special_details     ?
_diffrn_ambient_temperature     293(2)
_diffrn_radiation_type     CuK\a
_diffrn_radiation_wavelength     1.54184
_diffrn_radiation_source     'Enhance (Cu) X-ray Source'
_diffrn_radiation_monochromator     graphite
_diffrn_measurement_device_type
                       'Xcalibur (Eos, Gemini) <b>[CHECK! BRUKER SOFTWARE?]</b>'
_diffrn_measurement_method     'phi and omega scans'
_diffrn_detector_area_resol_mean     16.2563
_diffrn_reflns_number     8393
_diffrn_reflns_av_R_equivalents     0.0589
_diffrn_reflns_av_sigmaI/netI     0.0510
_diffrn_reflns_theta_min     4.74
_diffrn_reflns_theta_max     67.25
_diffrn_reflns_theta_full     67.25
_diffrn_measured_fraction_theta_max     0.999
_diffrn_measured_fraction_theta_full     0.999
_diffrn_reflns_limit_h_min     -6
_diffrn_reflns_limit_h_max     9
_diffrn_reflns_limit_k_min     -13
_diffrn_reflns_limit_k_max     13
_diffrn_reflns_limit_l_min     -22
_diffrn_reflns_limit_l_max     21
_diffrn_standards_number     ?
_diffrn_standards_interval_count     ?
_diffrn_standards_interval_time     ?
_diffrn_standards_decay_%     ?
_refine_special_details
;
 Refinement of F^2^ against ALL reflections.  The weighted R-factor wR and
 goodness of fit S are based on F^2^, conventional R-factors R are based
 on F, with F set to zero for negative F^2^. The threshold expression of
 F^2^ > 2sigma(F^2^) is used only for calculating R-factors(gt) etc. and is
 not relevant to the choice of reflections for refinement.  R-factors based
 on F^2^ are statistically about twice as large as those based on F, and R-
 factors based on ALL data will be even larger.
;
_reflns_number_total     2666
_reflns_number_gt     2151
_reflns_threshold_expression     I>2sigma(I)
_refine_ls_structure_factor_coef     Fsqd
_refine_ls_matrix_type     full
_refine_ls_R_factor_all     0.0591
_refine_ls_R_factor_gt     0.0470
_refine_ls_wR_factor_gt     0.1171
_refine_ls_wR_factor_ref     0.1318
_refine_ls_goodness_of_fit_ref     1.045
_refine_ls_restrained_S_all     1.045
_refine_ls_number_reflns     2664
_refine_ls_number_parameters     159
_refine_ls_number_restraints     0
_refine_ls_hydrogen_treatment     constr
_refine_ls_weighting_scheme     calc
_refine_ls_weighting_details
                 'calc w=1/[\s^2^(Fo^2^)+(0.0753P)^2^] where P=(Fo^2^+2Fc^2^)/3'
_atom_sites_solution_hydrogens     geom
_atom_sites_solution_primary     direct
_atom_sites_solution_secondary     difmap
_refine_ls_shift/su_max     0.001
_refine_ls_shift/su_mean     0.000
_refine_diff_density_max     1.517
_refine_diff_density_min     -0.782
_refine_ls_extinction_method     'SHELXL97 (Sheldrick, 2008)'
_refine_ls_extinction_coef     0.00176(18)
_refine_ls_extinction_expression
                                  'Fc^*^=kFc[1+0.001xFc^2^\l^3^/sin(2\q)]^-1/4^'
loop_
    _atom_type_symbol
    _atom_type_description
    _atom_type_scat_dispersion_real
    _atom_type_scat_dispersion_imag
    _atom_type_scat_source
    'C' 'C' 0.0181 0.0091
                         'International Tables Vol C Tables 4.2.6.8 and 6.1.1.4'
    'H' 'H' 0.0000 0.0000
                         'International Tables Vol C Tables 4.2.6.8 and 6.1.1.4'
    'N' 'N' 0.0311 0.0180
                         'International Tables Vol C Tables 4.2.6.8 and 6.1.1.4'
    'O' 'O' 0.0492 0.0322
                         'International Tables Vol C Tables 4.2.6.8 and 6.1.1.4'
    'S' 'S' 0.3331 0.5567
                         'International Tables Vol C Tables 4.2.6.8 and 6.1.1.4'
    'Sn' 'Sn' 0.0259 5.4591
                         'International Tables Vol C Tables 4.2.6.8 and 6.1.1.4'
_computing_data_collection     'SMART (Bruker, 2007)'
_computing_cell_refinement     'SAINT (Bruker, 2007)'
_computing_data_reduction     'SAINT (Bruker, 2007)'
_computing_structure_solution     'SHELXS97 (Sheldrick, 2008)'
_computing_structure_refinement     'SHELXL97 (Sheldrick, 2008)'
_computing_molecular_graphics     'SHELXTL (Sheldrick, 2008)'
_computing_publication_material     'SHELXTL (Sheldrick, 2008)'
loop_
    _atom_site_type_symbol
    _atom_site_label
    _atom_site_fract_x
    _atom_site_fract_y
    _atom_site_fract_z
    _atom_site_U_iso_or_equiv
    _atom_site_thermal_displace_type
    _atom_site_calc_flag
    _atom_site_refinement_flags
    _atom_site_occupancy
    _atom_site_disorder_assembly
    _atom_site_disorder_group
    Sn Sn1 0.88830(6) 1.02871(3) 0.61937(2) 0.0477(2) Uani d . 1.000 . .
    S S1 0.8813(3) 0.51496(13) 0.57463(11) 0.0572(6) Uani d . 1.000 . .
    O O1 1.0216(7) 0.7546(4) 0.6551(2) 0.0631(14) Uani d . 1.000 . .
    O O2 0.8531(6) 0.8672(4) 0.5524(2) 0.0559(14) Uani d . 1.000 . .
    O O3 0.9257(8) 1.2230(4) 0.6901(3) 0.082(2) Uani d . 1.000 . .
    N N1 0.6645(8) 0.4207(4) 0.6350(3) 0.0534(18) Uani d . 1.000 . .
    N N2 0.5982(8) 0.6263(5) 0.5937(3) 0.0566(17) Uani d . 1.000 . .
    C C1 0.7227(12) 1.1295(7) 0.5191(4) 0.075(3) Uani d . 1.000 . .
    C C2 1.1824(10) 1.0401(6) 0.6541(5) 0.071(3) Uani d . 1.000 . .
    C C3 0.7556(13) 0.9649(7) 0.6896(5) 0.074(3) Uani d . 1.000 . .
    C C4 0.9201(9) 0.7672(5) 0.5856(4) 0.049(2) Uani d . 1.000 . .
    C C5 0.8680(10) 0.6603(5) 0.5312(3) 0.054(2) Uani d . 1.000 . .
    C C6 0.6941(9) 0.5235(5) 0.6040(4) 0.0457(19) Uani d . 1.000 . .
    C C8 0.4562(10) 0.6241(8) 0.6160(4) 0.068(3) Uani d . 1.000 . .
    C C9 0.4131(11) 0.5250(8) 0.6490(5) 0.071(3) Uani d . 1.000 . .
    C C10 0.5225(10) 0.4220(6) 0.6579(4) 0.060(2) Uani d . 1.000 . .
    C C12 0.4868(13) 0.3083(7) 0.6930(5) 0.091(4) Uani d . 1.000 . .
    H H1A 0.61760 1.08170 0.48660 0.1130 Uiso c R 1.000 . .
    H H1B 0.79770 1.15070 0.49100 0.1130 Uiso c R 1.000 . .
    H H1C 0.67800 1.20150 0.53440 0.1130 Uiso c R 1.000 . .
    H H2A 1.23750 1.07840 0.70390 0.1070 Uiso c R 1.000 . .
    H H2B 1.20970 1.08670 0.61690 0.1070 Uiso c R 1.000 . .
    H H2C 1.23360 0.96050 0.65730 0.1070 Uiso c R 1.000 . .
    H H3A 0.72540 0.88110 0.67880 0.1110 Uiso c R 1.000 . .
    H H3B 0.64240 1.00990 0.67900 0.1110 Uiso c R 1.000 . .
    H H3C 0.83830 0.97440 0.74320 0.1110 Uiso c R 1.000 . .
    H H3D 0.96840 1.20950 0.73860 0.1230 Uiso d R 1.000 . .
    H H3F 0.81920 1.25720 0.67570 0.1230 Uiso d R 1.000 . .
    H H5A 0.94970 0.66000 0.50340 0.0650 Uiso c R 1.000 . .
    H H5B 0.74050 0.67200 0.49320 0.0650 Uiso c R 1.000 . .
    H H8 0.38290 0.69300 0.60890 0.0820 Uiso c R 1.000 . .
    H H9 0.31430 0.52630 0.66500 0.0850 Uiso c R 1.000 . .
    H H12A 0.47470 0.24180 0.65860 0.1360 Uiso c R 1.000 . .
    H H12B 0.37290 0.31660 0.70110 0.1360 Uiso c R 1.000 . .
    H H12C 0.58980 0.29360 0.74170 0.1360 Uiso c R 1.000 . .
loop_
    _atom_site_aniso_label
    _atom_site_aniso_U_11
    _atom_site_aniso_U_22
    _atom_site_aniso_U_33
    _atom_site_aniso_U_12
    _atom_site_aniso_U_13
    _atom_site_aniso_U_23
    Sn1 0.0622(3) 0.0338(3) 0.0444(3) -0.0027(2) 0.0186(2) 0.0027(2)
    S1 0.0757(11) 0.0341(7) 0.0735(11) -0.0025(7) 0.0420(9) -0.0056(7)
    O1 0.082(3) 0.050(2) 0.047(2) -0.007(2) 0.015(2) -0.0018(19)
    O2 0.074(3) 0.038(2) 0.051(2) -0.004(2) 0.020(2) -0.0014(18)
    O3 0.121(5) 0.046(3) 0.067(3) 0.009(3) 0.024(3) -0.009(2)
    N1 0.072(4) 0.035(2) 0.054(3) -0.010(2) 0.026(3) -0.004(2)
    N2 0.059(3) 0.048(3) 0.064(3) 0.005(2) 0.026(3) 0.010(2)
    C1 0.103(6) 0.057(4) 0.053(4) 0.006(4) 0.018(4) 0.005(3)
    C2 0.052(4) 0.056(4) 0.091(6) -0.013(3) 0.013(4) -0.010(4)
    C3 0.098(6) 0.065(5) 0.079(5) 0.005(4) 0.057(5) 0.010(4)
    C4 0.063(4) 0.041(3) 0.051(4) -0.018(3) 0.030(3) -0.011(3)
    C5 0.081(5) 0.036(3) 0.053(3) -0.012(3) 0.035(3) -0.004(3)
    C6 0.054(4) 0.034(3) 0.047(3) -0.009(2) 0.018(3) -0.006(2)
    C8 0.054(4) 0.076(5) 0.071(5) 0.014(4) 0.022(4) 0.018(4)
    C9 0.053(4) 0.093(6) 0.065(5) 0.001(4) 0.023(4) 0.002(4)
    C10 0.069(4) 0.058(4) 0.049(3) -0.022(3) 0.021(3) -0.003(3)
    C12 0.131(8) 0.067(5) 0.088(6) -0.033(5) 0.059(6) 0.004(4)
_geom_special_details
;
 Bond distances, angles etc. have been calculated using the
 rounded fractional coordinates. All su's are estimated
 from the variances of the (full) variance-covariance matrix.
 The cell esds are taken into account in the estimation of
 distances, angles and torsion angles
;
loop_
    _geom_bond_atom_site_label_1
    _geom_bond_atom_site_label_2
    _geom_bond_site_symmetry_1
    _geom_bond_site_symmetry_2
    _geom_bond_distance
    _geom_bond_publ_flag
    Sn1 O2 . . 2.144(4) no
    Sn1 O3 . . 2.488(5) no
    Sn1 C1 . . 2.127(7) no
    Sn1 C2 . . 2.113(9) no
    Sn1 C3 . . 2.098(10) no
    S1 C5 . . 1.792(6) no
    S1 C6 . . 1.752(8) no
    O1 C4 . . 1.236(8) no
    O2 C4 . . 1.277(7) no
    O3 H3D . . 0.8500 no
    O3 H3F . . 0.8500 no
    N1 C6 . . 1.342(8) no
    N1 C10 . . 1.335(10) no
    N2 C8 . . 1.328(10) no
    N2 C6 . . 1.333(8) no
    C4 C5 . . 1.512(8) no
    C8 C9 . . 1.368(12) no
    C9 C10 . . 1.393(12) no
    C10 C12 . . 1.500(11) no
    C1 H1A . . 0.9600 no
    C1 H1B . . 0.9600 no
    C1 H1C . . 0.9600 no
    C2 H2A . . 0.9600 no
    C2 H2B . . 0.9600 no
    C2 H2C . . 0.9600 no
    C3 H3A . . 0.9600 no
    C3 H3B . . 0.9600 no
    C3 H3C . . 0.9600 no
    C5 H5A . . 0.9700 no
    C5 H5B . . 0.9700 no
    C8 H8 . . 0.9300 no
    C9 H9 . . 0.9300 no
    C12 H12A . . 0.9600 no
    C12 H12B . . 0.9600 no
    C12 H12C . . 0.9600 no
loop_
    _geom_angle_atom_site_label_1
    _geom_angle_atom_site_label_2
    _geom_angle_atom_site_label_3
    _geom_angle_site_symmetry_1
    _geom_angle_site_symmetry_2
    _geom_angle_site_symmetry_3
    _geom_angle
    _geom_angle_publ_flag
    O2 Sn1 O3 . . . 176.66(16) no
    O2 Sn1 C1 . . . 91.6(2) no
    O2 Sn1 C2 . . . 95.7(2) no
    O2 Sn1 C3 . . . 96.3(2) no
    O3 Sn1 C1 . . . 85.4(2) no
    O3 Sn1 C2 . . . 84.4(2) no
    O3 Sn1 C3 . . . 86.4(3) no
    C1 Sn1 C2 . . . 116.0(3) no
    C1 Sn1 C3 . . . 117.5(4) no
    C2 Sn1 C3 . . . 124.6(3) no
    C5 S1 C6 . . . 101.1(3) no
    Sn1 O2 C4 . . . 120.4(4) no
    Sn1 O3 H3F . . . 109.00 no
    H3D O3 H3F . . . 109.00 no
    Sn1 O3 H3D . . . 110.00 no
    C6 N1 C10 . . . 116.0(6) no
    C6 N2 C8 . . . 115.1(6) no
    O1 C4 C5 . . . 120.9(5) no
    O1 C4 O2 . . . 125.4(6) no
    O2 C4 C5 . . . 113.8(5) no
    S1 C5 C4 . . . 116.4(4) no
    S1 C6 N1 . . . 113.5(5) no
    S1 C6 N2 . . . 119.1(5) no
    N1 C6 N2 . . . 127.4(7) no
    N2 C8 C9 . . . 122.9(8) no
    C8 C9 C10 . . . 117.7(8) no
    N1 C10 C9 . . . 120.9(7) no
    N1 C10 C12 . . . 117.1(7) no
    C9 C10 C12 . . . 122.1(8) no
    Sn1 C1 H1A . . . 109.00 no
    Sn1 C1 H1B . . . 109.00 no
    Sn1 C1 H1C . . . 109.00 no
    H1A C1 H1B . . . 109.00 no
    H1A C1 H1C . . . 109.00 no
    H1B C1 H1C . . . 109.00 no
    Sn1 C2 H2A . . . 109.00 no
    Sn1 C2 H2B . . . 109.00 no
    Sn1 C2 H2C . . . 109.00 no
    H2A C2 H2B . . . 109.00 no
    H2A C2 H2C . . . 110.00 no
    H2B C2 H2C . . . 110.00 no
    Sn1 C3 H3A . . . 109.00 no
    Sn1 C3 H3B . . . 109.00 no
    Sn1 C3 H3C . . . 110.00 no
    H3A C3 H3B . . . 109.00 no
    H3A C3 H3C . . . 109.00 no
    H3B C3 H3C . . . 109.00 no
    S1 C5 H5A . . . 108.00 no
    S1 C5 H5B . . . 108.00 no
    C4 C5 H5A . . . 108.00 no
    C4 C5 H5B . . . 108.00 no
    H5A C5 H5B . . . 107.00 no
    N2 C8 H8 . . . 119.00 no
    C9 C8 H8 . . . 119.00 no
    C8 C9 H9 . . . 121.00 no
    C10 C9 H9 . . . 121.00 no
    C10 C12 H12A . . . 109.00 no
    C10 C12 H12B . . . 109.00 no
    C10 C12 H12C . . . 109.00 no
    H12A C12 H12B . . . 109.00 no
    H12A C12 H12C . . . 109.00 no
    H12B C12 H12C . . . 109.00 no
loop_
    _geom_torsion_atom_site_label_1
    _geom_torsion_atom_site_label_2
    _geom_torsion_atom_site_label_3
    _geom_torsion_atom_site_label_4
    _geom_torsion_site_symmetry_1
    _geom_torsion_site_symmetry_2
    _geom_torsion_site_symmetry_3
    _geom_torsion_site_symmetry_4
    _geom_torsion
    _geom_torsion_publ_flag
    C1 Sn1 O2 C4 . . . . -176.2(6) no
    C2 Sn1 O2 C4 . . . . 67.5(6) no
    C3 Sn1 O2 C4 . . . . -58.3(6) no
    C6 S1 C5 C4 . . . . 69.3(6) no
    C5 S1 C6 N1 . . . . 176.1(5) no
    C5 S1 C6 N2 . . . . -3.6(6) no
    Sn1 O2 C4 O1 . . . . -6.7(10) no
    Sn1 O2 C4 C5 . . . . 174.7(5) no
    C10 N1 C6 S1 . . . . -179.6(5) no
    C10 N1 C6 N2 . . . . 0.1(10) no
    C6 N1 C10 C9 . . . . 0.4(10) no
    C6 N1 C10 C12 . . . . -179.8(6) no
    C8 N2 C6 S1 . . . . 178.6(5) no
    C8 N2 C6 N1 . . . . -1.1(10) no
    C6 N2 C8 C9 . . . . 1.6(10) no
    O1 C4 C5 S1 . . . . 22.7(10) no
    O2 C4 C5 S1 . . . . -158.6(5) no
    N2 C8 C9 C10 . . . . -1.2(12) no
    C8 C9 C10 N1 . . . . 0.1(11) no
    C8 C9 C10 C12 . . . . -179.7(7) no
loop_
    _geom_hbond_atom_site_label_D
    _geom_hbond_atom_site_label_H
    _geom_hbond_atom_site_label_A
    _geom_hbond_site_symmetry_A
    _geom_hbond_distance_DH
    _geom_hbond_distance_HA
    _geom_hbond_distance_DA
    _geom_hbond_angle_DHA
    _geom_hbond_publ_flag
    O3 H3D O1 2_756 0.85 2.03 2.798(6) 149 yes
    O3 H3F N1 1_565 0.85 2.14 2.884(7) 146 yes
data_global
_journal_date_recd_electronic     2013-04-28
_journal_date_accepted     2013-05-08
_journal_name_full     'Acta Crystallographica, Section E'
_journal_year     2013
_journal_volume     69
_journal_issue      6
_journal_page_first     m313
_journal_page_last     m313
_journal_paper_category     QM
_journal_paper_doi     10.1107/S1600536813012622
_journal_coeditor_code     SU2595
_publ_contact_author_name     ' Dr. Junhong Zhang '
_publ_contact_author_address
;
College of Chemistry and Chemical Engineering
Liaocheng University
Shandong 252059
People's Republic of China
;
_publ_contact_author_email     zhangjunhong@lcu.edu.cn
_publ_contact_author_fax     '86 635 8239121'
_publ_contact_author_phone     '86 635 8230640'
_publ_section_title
;
Aquatrimethyl[2-(4-methylpyrimidin-2-ylsulfanyl)acetato-\k<i>O</i>]tin(IV)
;
loop_
    _publ_author_name
    _publ_author_address
    'Zhiqing Gao'
;
  Dongcheng College of Liaocheng University
  Shandong 252059
  People's Republic of China
;
    'Junhong Zhang'
;
  College of Chemistry and Chemical Engineering
  Liaocheng University
  Liaocheng 252059
  People's Republic of China
;
    'Xuyi Hao'
;
  Tancheng Middle School
  Linyin 276000
  People's Republic of China
;
    'Daqi Wang'
;
  College of Chemistry and Chemical Engineering
  Liaocheng University
  Liaocheng 252059
  People's Republic of China
;
    'Tingting Zhang'
;
  College of Chemistry and Chemical Engineering
  Liaocheng University
  Liaocheng 252059
  People's Republic of China
;
