# Supplementary material for: Aqua­trimeth­yl[2-(4-methyl­pyrimidin-2-ylsulfan­yl)acetato-κO]tin(IV)
Source: Acta Crystallogr Sect E Struct Rep Online. 2013 May 15;69(Pt 6):m313. doi: 10.1107/S1600536813012622 (PMC3684878; doi:10.1107/S1600536813012622)
Supplement: Supplementary file 2 [file e-69-0m313-Isup2.hkl]

# 
# h,k,l, Fc-squared, Fo-squared, sigma(Fo-squared) and status flag 
# 
data_I
_shelx_title ' I         P21/C        R   0.05' 
_shelx_refln_list_code          4 
_shelx_F_calc_maximum      277.83 
_exptl_crystal_F_000       728.00 
_reflns_d_resolution_high  0.8360 
 
loop_ 
 _symmetry_equiv_pos_as_xyz 
 'x, y, z' 
 '-x, y+1/2, -z+1/2' 
 '-x, -y, -z' 
 'x, -y-1/2, z-1/2' 
 
_cell_length_a     7.7658 
_cell_length_b    11.0901 
_cell_length_c    18.8261 
_cell_angle_alpha  90.000 
_cell_angle_beta  113.575 
_cell_angle_gamma  90.000 
 
_shelx_F_squared_multiplier     1.000 
 
loop_ 
 _refln_index_h 
 _refln_index_k 
 _refln_index_l 
 _refln_F_squared_calc 
 _refln_F_squared_meas 
 _refln_F_squared_sigma 
 _refln_observed_status 
   1   0   0    28987.02    28896.37   1329.90 o 
   2   0   0     2498.31     2579.50     72.95 o 
   3   0   0     8838.73    10393.95    297.07 o 
   4   0   0    14555.66    16335.48    576.93 o 
   5   0   0     7074.88     7702.09    303.34 o 
   6   0   0      597.35      684.24    136.46 o 
   7   0   0      211.18      257.24     39.70 o 
   8   0   0      309.77      414.20     80.80 o 
   1   1   0       35.00       39.93      4.97 o 
   2   1   0       56.31       69.06      8.02 o 
   3   1   0      237.72      220.55     33.54 o 
   4   1   0      423.15      490.72     40.20 o 
   5   1   0      110.04      126.78     28.03 o 
   6   1   0       28.87       86.29     30.07 o 
   7   1   0        2.06       18.16     16.98 o 
   8   1   0       16.57       17.61     29.84 o 
   0   2   0    48180.56    38296.23    767.47 o 
   1   2   0     6126.74     5714.52     88.53 o 
   2   2   0     2428.38     2822.00     77.15 o 
   3   2   0     6929.15     7087.21    144.64 o 
   4   2   0    11534.18    11885.14    279.66 o 
   5   2   0     4692.32     4494.67    253.57 o 
   6   2   0      450.03      419.24     60.96 o 
   7   2   0      129.40      146.16     21.37 o 
   8   2   0      250.12      255.44     72.31 o 
   1   3   0      578.27      496.58     25.50 o 
   2   3   0      289.67      263.85     16.18 o 
   3   3   0     1900.89     1841.41     67.16 o 
   4   3   0      246.33      249.43     42.43 o 
   5   3   0       47.20       30.86     21.64 o 
   6   3   0      634.87      674.75     50.62 o 
   7   3   0      163.85      150.09     35.36 o 
   8   3   0      124.19      108.71     51.49 o 
   0   4   0    26407.54    26332.47    836.98 o 
   1   4   0    25697.64    23416.58   1018.28 o 
   2   4   0     1421.34     1421.41     66.54 o 
   3   4   0      903.58      937.63     54.19 o 
   4   4   0     3959.04     4364.06    269.85 o 
   5   4   0     2791.27     2731.92    167.09 o 
   6   4   0      423.28      407.54     48.54 o 
   7   4   0        4.48       -9.52     20.35 o 
   8   4   0      125.58      125.46     50.03 o 
   1   5   0     4241.89     4691.36    226.93 o 
   2   5   0     6559.04     5536.19    351.10 o 
   3   5   0     8160.69     7391.88    168.25 o 
   4   5   0      259.17      222.12     34.42 o 
   5   5   0      391.61      331.62     65.12 o 
   6   5   0      510.45      452.74     73.03 o 
   7   5   0      452.84      442.56     59.38 o 
   0   6   0     4885.03     5527.86    141.95 o 
   1   6   0     2425.48     2995.27     86.76 o 
   2   6   0      128.59      156.85     25.34 o 
   3   6   0     2167.59     2052.78    138.21 o 
   4   6   0     2586.86     2054.47    526.88 o 
   5   6   0     1013.19     1029.25     81.90 o 
   6   6   0      182.00      156.11     39.93 o 
   7   6   0       55.77       55.17     19.39 o 
   1   7   0     1072.27     1097.32     55.91 o 
   2   7   0     4718.72     4999.76    152.16 o 
   3   7   0     3895.84     3943.37    150.57 o 
   4   7   0      201.22      115.58     47.11 o 
   5   7   0      235.98      320.85     33.98 o 
   6   7   0      384.57      456.40     57.80 o 
   7   7   0      631.51      810.78     61.22 o 
   0   8   0     2718.24     2840.10    123.03 o 
   1   8   0     1333.47     1364.01     56.72 o 
   2   8   0      102.58      120.68     22.28 o 
   3   8   0       12.53       -1.49     18.95 o 
   4   8   0      277.92      257.91     33.79 o 
   5   8   0       71.58       46.73     18.53 o 
   6   8   0      102.43      132.84     40.70 o 
   1   9   0      404.17      387.29     35.16 o 
   2   9   0     2798.01     2794.08    144.26 o 
   3   9   0     1599.00     1710.74     66.12 o 
   4   9   0      177.07      171.42     23.38 o 
   5   9   0       10.25        4.02     10.43 o 
   6   9   0      288.78      327.16     29.90 o 
   0  10   0      280.20      264.44     65.95 o 
   1  10   0      277.21      180.96     67.41 o 
   2  10   0        0.06        4.44     12.05 o 
   3  10   0       15.28       14.35      9.22 o 
   4  10   0       25.30       21.60     13.76 o 
   5  10   0        1.00        2.64     13.15 o 
   1  11   0      351.44      346.94     47.60 o 
   2  11   0     1528.98     1577.32     78.21 o 
   3  11   0      939.05      970.01     50.91 o 
   4  11   0       66.09       46.91     18.52 o 
   0  12   0      565.73      690.00     86.94 o 
   1  12   0      155.96      176.75     25.10 o 
   2  12   0        5.47        8.09     10.77 o 
   3  12   0      200.11      221.15     20.72 o 
   1  13   0       87.01       79.74     18.91 o 
  -8   1   1      309.19      382.13     48.46 o 
  -7   1   1      632.56      714.81     44.23 o 
  -6   1   1      156.96      127.22     33.94 o 
  -5   1   1      882.25      789.36     62.28 o 
  -4   1   1     3121.02     3260.61    132.41 o 
  -3   1   1    14052.93    15806.17    282.11 o 
  -2   1   1    12602.61    13324.94    342.80 o 
  -1   1   1     5581.71     5652.43    112.98 o 
   0   1   1     2882.54     2803.12     60.41 o 
   1   1   1    32590.65    33295.71    278.78 o 
   2   1   1     4784.96     5205.84    146.80 o 
   3   1   1      482.88      493.12     46.51 o 
   4   1   1      666.78      816.74     45.80 o 
   5   1   1     1233.34     1310.26     82.73 o 
   6   1   1     1343.02     1383.63     59.72 o 
   7   1   1      486.33      473.06     47.90 o 
   8   1   1        4.50       58.34     29.58 o 
  -8   2   1        4.92        4.57     18.04 o 
  -7   2   1      110.23       97.02     17.02 o 
  -6   2   1      457.83      410.15     59.78 o 
  -5   2   1      190.22      211.29     40.98 o 
  -4   2   1      172.35      224.57     49.26 o 
  -3   2   1      136.50      146.73     18.09 o 
  -2   2   1     1776.26     1637.17     49.37 o 
  -1   2   1     7551.37     6492.57    100.65 o 
   0   2   1     1937.15     1517.52    137.44 o 
   1   2   1       30.59       54.23      6.61 o 
   2   2   1      449.54      462.69     24.62 o 
   3   2   1     1605.76     1658.30     60.86 o 
   4   2   1     2099.72     2041.11     93.19 o 
   5   2   1       13.33       10.96     14.71 o 
   6   2   1        2.54      -11.95     11.95 o 
   7   2   1      327.35      363.35     37.41 o 
   8   2   1        9.01      -39.97     39.97 o 
  -8   3   1      155.39      177.70     30.47 o 
  -7   3   1      416.83      389.10     44.20 o 
  -6   3   1        5.81        8.09     12.72 o 
  -5   3   1      162.45      128.71     34.36 o 
  -4   3   1     2070.46     2078.38    117.90 o 
  -3   3   1     6591.95     6908.32    132.26 o 
  -2   3   1      283.45      308.75     19.67 o 
  -1   3   1       12.46       25.48      8.63 o 
   0   3   1     3144.69     3160.33     93.73 o 
   1   3   1     5180.22     4875.22    166.58 o 
   2   3   1     5403.63     5683.79    109.83 o 
   3   3   1      221.10      211.26     22.04 o 
   4   3   1      519.12      553.51     63.04 o 
   5   3   1      779.43      820.24     83.13 o 
   6   3   1      742.95      673.07     56.95 o 
   7   3   1      422.48      300.80     55.45 o 
   8   3   1        5.39      -19.17     19.17 o 
  -8   4   1        0.41       -1.15     13.75 o 
  -7   4   1      110.59      104.46     26.80 o 
  -6   4   1     1066.92     1057.79     93.35 o 
  -5   4   1     1389.29     1306.76     95.54 o 
  -4   4   1      553.91      561.44     54.66 o 
  -3   4   1      138.71      110.67     17.22 o 
  -2   4   1     7455.84     8004.63    168.43 o 
  -1   4   1     6160.49     6033.71    144.29 o 
   0   4   1     4691.87     4993.72    126.48 o 
   1   4   1      296.37      283.81     36.21 o 
   2   4   1     3594.72     3614.44    203.82 o 
   3   4   1     6561.09     6532.99    148.67 o 
   4   4   1     3153.21     3161.55    133.65 o 
   5   4   1       61.04       44.83     28.54 o 
   6   4   1      164.98      150.04     29.46 o 
   7   4   1      467.84      385.66     65.32 o 
  -8   5   1       70.28       85.17     25.67 o 
  -7   5   1       57.64       90.93     27.75 o 
  -6   5   1        2.33       28.38     19.44 o 
  -5   5   1      142.67       74.74     40.19 o 
  -4   5   1     1070.38      865.38     99.07 o 
  -3   5   1     2470.29     2325.11    150.89 o 
  -2   5   1       52.65       44.97     16.00 o 
  -1   5   1      538.53      563.92     44.82 o 
   0   5   1     1283.22     1191.35     51.66 o 
   1   5   1     3664.09     3697.02    235.85 o 
   2   5   1     2818.15     2475.88    111.34 o 
   3   5   1     1244.37      989.15     89.40 o 
   4   5   1       32.09       34.85     32.82 o 
   5   5   1      242.94      198.43     39.92 o 
   6   5   1      357.43      339.79     58.81 o 
   7   5   1      200.01      218.09     39.90 o 
  -7   6   1       62.84       52.29     19.07 o 
  -6   6   1     1637.71     1731.67    125.09 o 
  -5   6   1     2656.69     2657.34    112.85 o 
  -4   6   1     1401.35     1556.52    115.61 o 
  -3   6   1      769.47      660.32     54.10 o 
  -2   6   1     9013.52     9456.42    257.69 o 
  -1   6   1    17988.92    20688.51    491.55 o 
   0   6   1     6352.61     6901.53     99.02 o 
   1   6   1      687.52      774.93     48.09 o 
   2   6   1     7261.39     7609.96    576.66 o 
   3   6   1     6806.93     6080.62    273.31 o 
   4   6   1     4148.23     3316.88    496.56 o 
   5   6   1      118.65       98.65     27.08 o 
   6   6   1      416.07      352.20     72.09 o 
   7   6   1      311.76      392.95     43.79 o 
  -7   7   1        8.32        0.92     11.96 o 
  -6   7   1       48.26       33.48     18.46 o 
  -5   7   1        6.29       -0.41     12.77 o 
  -4   7   1       23.39       19.34     26.15 o 
  -3   7   1       49.64       55.83     18.58 o 
  -2   7   1       51.64       55.33     16.95 o 
  -1   7   1      119.16       93.16     18.88 o 
   0   7   1        7.33        9.65      8.68 o 
   1   7   1       73.89       69.27     15.01 o 
   2   7   1       54.20       37.96     21.15 o 
   3   7   1        7.37        1.79     23.32 o 
   4   7   1        1.27        6.11     16.53 o 
   5   7   1       47.11       31.19     17.66 o 
   6   7   1        9.00       33.27     39.45 o 
   7   7   1        4.42       -5.31      8.58 o 
  -6   8   1     1183.94     1449.76     78.32 o 
  -5   8   1     2160.34     2366.88     93.87 o 
  -4   8   1      414.49      439.97     43.59 o 
  -3   8   1      740.01      707.62     62.39 o 
  -2   8   1     5871.42     6601.34    251.22 o 
  -1   8   1     9645.12    10152.41    174.05 o 
   0   8   1     6023.83     5894.15    126.15 o 
   1   8   1      362.41      311.55     37.20 o 
   2   8   1     3137.48     3481.71    169.15 o 
   3   8   1     5619.69     6285.58    254.79 o 
   4   8   1     3302.40     3530.29    101.99 o 
   5   8   1      166.61      216.61     32.29 o 
   6   8   1      390.75      448.60     41.40 o 
  -6   9   1        6.64       20.03     12.21 o 
  -5   9   1        1.49      -14.27     14.27 o 
  -4   9   1       13.89       -1.77      6.99 o 
  -3   9   1       34.30       36.35     18.89 o 
  -2   9   1        0.88        9.83      8.08 o 
  -1   9   1        9.03        9.56     14.58 o 
   0   9   1       24.98       11.30     10.03 o 
   1   9   1        2.37        6.73     15.79 o 
   2   9   1        2.20       13.96     10.25 o 
   3   9   1       39.72       43.76     12.30 o 
   4   9   1       58.85       58.79     18.43 o 
   5   9   1        4.83       13.78     13.55 o 
   6   9   1       20.51       18.65     15.52 o 
  -5  10   1     1183.32     1368.10     65.67 o 
  -4  10   1      164.60      170.28     26.25 o 
  -3  10   1      310.39      302.69     28.99 o 
  -2  10   1     2482.41     2441.02    103.54 o 
  -1  10   1     4486.71     4367.75    186.56 o 
   0  10   1     4082.44     4101.44    172.08 o 
   1  10   1      136.08      107.25     20.45 o 
   2  10   1      738.79      756.31     38.25 o 
   3  10   1     2497.59     2635.94    109.03 o 
   4  10   1     1994.76     2099.98     76.85 o 
   5  10   1      148.93      154.73     22.02 o 
  -4  11   1      459.72      498.33     49.71 o 
  -3  11   1      738.82      769.17     52.54 o 
  -2  11   1      424.42      427.86     35.60 o 
  -1  11   1       47.36       95.00     27.48 o 
   0  11   1     1277.29     1274.51     91.69 o 
   1  11   1     1591.98     1733.67    104.14 o 
   2  11   1      332.48      280.00     33.99 o 
   3  11   1        0.76      -10.48     10.48 o 
   4  11   1       63.22       56.34     15.32 o 
  -3  12   1      237.85      240.80     31.58 o 
  -2  12   1     1412.46     1455.93     84.78 o 
  -1  12   1     2415.22     2571.76     94.15 o 
   0  12   1     1066.76     1114.53     77.51 o 
   1  12   1       22.85      -15.02     15.02 o 
   2  12   1      900.49      937.00     52.72 o 
   3  12   1     1173.29     1295.97     55.25 o 
  -1  13   1        8.47      -10.93     16.51 o 
   0  13   1      556.35      556.05     32.29 o 
   1  13   1      866.95      967.45     60.30 o 
  -8   0   2      501.01      524.35     55.58 o 
  -7   0   2     2900.58     2986.39    117.70 o 
  -6   0   2     3510.19     3266.73    292.67 o 
  -5   0   2      718.37      864.70     92.51 o 
  -4   0   2    14051.27    15795.07    761.77 o 
  -3   0   2    28691.15    31035.04    590.87 o 
  -2   0   2    58183.56    59872.11    508.80 o 
  -1   0   2    27674.47    26819.47    440.42 o 
   0   0   2     1855.55     1995.52     34.31 o 
   1   0   2    64329.97    58931.70   1753.30 o 
   2   0   2    23472.14    24735.76    281.16 o 
   3   0   2    11103.55    11974.20    343.92 o 
   4   0   2      470.65      432.70     96.85 o 
   5   0   2     2898.78     2856.59    233.13 o 
   6   0   2     2913.07     2992.26    124.37 o 
   7   0   2      859.57      799.56     90.49 o 
   8   0   2      101.00      169.86     47.19 o 
  -8   1   2        3.13        4.77     11.28 o 
  -7   1   2        8.12      -10.02     13.12 o 
  -6   1   2        1.78        2.67     21.81 o 
  -5   1   2      329.78      329.36     50.05 o 
  -4   1   2      222.26      234.47     24.66 o 
  -3   1   2     3846.68     4453.32     89.13 o 
  -2   1   2     4570.45     4981.61     85.15 o 
  -1   1   2     1357.57     1501.84     72.21 o 
   0   1   2      111.90      177.34      8.36 o 
   1   1   2      225.08      243.46     22.54 o 
   2   1   2      678.25      741.55     35.73 o 
   3   1   2      230.08      234.21     33.96 o 
   4   1   2       35.38       37.46     15.60 o 
   5   1   2      377.91      365.23     43.30 o 
   6   1   2        0.38       -2.04     17.08 o 
   7   1   2        7.43       13.90     16.21 o 
   8   1   2        8.51       15.37     28.66 o 
  -8   2   2      363.13      362.11     49.64 o 
  -7   2   2     1312.73     1488.59     64.91 o 
  -6   2   2     2998.16     2830.96    160.66 o 
  -5   2   2      299.82      336.98     51.33 o 
  -4   2   2     4232.54     4313.02    155.84 o 
  -3   2   2    10878.34    10565.02    334.64 o 
  -2   2   2     9770.74     9583.72    187.18 o 
  -1   2   2     8890.70     7552.70    438.63 o 
   0   2   2     1237.67     1243.27     30.68 o 
   1   2   2    24092.51    25692.71    954.60 o 
   2   2   2    24792.41    27612.65    586.38 o 
   3   2   2     7392.50     7737.13    139.00 o 
   4   2   2      820.37      850.57     61.93 o 
   5   2   2     1431.38     1465.71     92.13 o 
   6   2   2     2057.01     2075.07    138.33 o 
   7   2   2      559.98      542.44     53.05 o 
   8   2   2       84.30      151.10     44.80 o 
  -8   3   2       51.06       24.12     14.39 o 
  -7   3   2        6.43        3.18     13.48 o 
  -6   3   2       14.42       -7.21     21.88 o 
  -5   3   2      467.63      440.61     62.17 o 
  -4   3   2      381.01      303.11     38.77 o 
  -3   3   2      213.93      211.09     20.69 o 
  -2   3   2     1006.25      941.29     29.84 o 
  -1   3   2     9908.00     9330.49    510.43 o 
   0   3   2     6394.46     5294.44    371.91 o 
   1   3   2     4380.73     4151.05    121.83 o 
   2   3   2       18.66       35.63     11.90 o 
   3   3   2      103.18       96.46     19.08 o 
   4   3   2     1426.30     1434.19     95.78 o 
   5   3   2     1224.15     1232.81    102.78 o 
   6   3   2       16.34       24.10     13.94 o 
   7   3   2        3.27        8.57     19.57 o 
  -8   4   2      312.37      238.45     38.06 o 
  -7   4   2      632.03      572.21     67.52 o 
  -6   4   2     1731.66     1580.70     99.87 o 
  -5   4   2        4.71      -18.92     18.92 o 
  -4   4   2     2805.43     2965.47    152.94 o 
  -3   4   2     7226.68     7581.36    151.26 o 
  -2   4   2    16386.63    15727.17    660.60 o 
  -1   4   2     5683.15     5703.98    163.75 o 
   0   4   2     1676.39     1803.71     58.12 o 
   1   4   2     5617.57     4420.03    202.93 o 
   2   4   2    16133.70    15962.00    865.78 o 
   3   4   2     4396.67     4382.80    145.87 o 
   4   4   2      561.49      585.59     58.05 o 
   5   4   2      542.37      492.92     73.12 o 
   6   4   2     1431.09     1193.18     92.21 o 
   7   4   2      493.29      494.68     70.08 o 
  -8   5   2      167.50      146.61     29.73 o 
  -7   5   2        1.41       -5.64     18.38 o 
  -6   5   2       89.51       71.22     17.68 o 
  -5   5   2     2336.74     2090.82    440.05 o 
  -4   5   2     6319.48     6838.66    636.36 o 
  -3   5   2     4242.99     3937.44    214.33 o 
  -2   5   2      588.21      616.97     61.72 o 
  -1   5   2     3339.98     3721.86    534.86 o 
   0   5   2    11469.40    11306.26    251.36 o 
   1   5   2     1959.08     1740.58     71.51 o 
   2   5   2        2.87        8.85     12.11 o 
   3   5   2     2793.80     2556.79    144.43 o 
   4   5   2     2280.12     2025.68    122.60 o 
   5   5   2      683.54      601.45     54.07 o 
   6   5   2       43.98       -8.25     59.29 o 
   7   5   2       13.84       25.18     17.13 o 
  -7   6   2      458.40      538.96     93.54 o 
  -6   6   2      552.76      610.76     76.10 o 
  -5   6   2       18.22       11.05     58.72 o 
  -4   6   2      811.50      820.51    105.30 o 
  -3   6   2     2585.32     2313.81    100.97 o 
  -2   6   2     5782.84     6192.26    219.12 o 
  -1   6   2      215.18      206.64     21.52 o 
   0   6   2     1630.06     1906.76     67.32 o 
   1   6   2     4958.05     5711.38    144.66 o 
   2   6   2     5527.38     4980.76    205.49 o 
   3   6   2      791.66      698.67     76.96 o 
   4   6   2        7.20        0.38     23.06 o 
   5   6   2      389.73      343.39     43.24 o 
   6   6   2      287.75      285.72     49.15 o 
   7   6   2      117.00      170.32     27.65 o 
  -7   7   2       11.09        7.21     12.94 o 
  -6   7   2      104.14       70.97     24.85 o 
  -5   7   2      725.61      707.95     57.70 o 
  -4   7   2     2584.77     2723.62    146.40 o 
  -3   7   2     1350.49     1313.02     75.23 o 
  -2   7   2     1147.82     1194.25     76.90 o 
  -1   7   2     5894.08     6024.49    194.00 o 
   0   7   2     8823.28     9274.66    160.99 o 
   1   7   2     5024.06     5599.27    185.96 o 
   2   7   2      719.24      842.19    142.55 o 
   3   7   2     1520.96     1691.05    116.71 o 
   4   7   2     1788.35     1772.63     81.23 o 
   5   7   2      942.37     1025.29     56.20 o 
   6   7   2      224.58      241.75     41.07 o 
  -7   8   2       94.96      101.12     38.81 o 
  -6   8   2       32.50        8.07     12.93 o 
  -5   8   2        7.47        2.33     11.27 o 
  -4   8   2      163.28      163.24     35.12 o 
  -3   8   2      986.12      936.97     71.31 o 
  -2   8   2      940.41     1016.61     84.63 o 
  -1   8   2      439.88      485.72     44.31 o 
   0   8   2      741.35      740.35     52.32 o 
   1   8   2      595.35      621.47     51.57 o 
   2   8   2      603.06      549.70     68.66 o 
   3   8   2       48.54       21.39     13.48 o 
   4   8   2        6.96        7.90     12.22 o 
   5   8   2      118.70      128.26     20.61 o 
   6   8   2       36.71       69.30     19.59 o 
  -6   9   2      166.68      228.47     23.40 o 
  -5   9   2      523.79      532.54     41.28 o 
  -4   9   2     1536.66     1501.92     60.35 o 
  -3   9   2     1674.68     1638.40     93.81 o 
  -2   9   2       29.44       27.05     12.44 o 
  -1   9   2     2596.42     2632.17    131.40 o 
   0   9   2      983.15      819.85     84.98 o 
   1   9   2     3278.86     3189.10    118.98 o 
   2   9   2      118.54      112.94     15.18 o 
   3   9   2      376.54      357.25     37.84 o 
   4   9   2     1206.40     1335.35     68.80 o 
   5   9   2      712.56      838.51     48.68 o 
  -5  10   2        6.38       12.86     12.53 o 
  -4  10   2        0.06        2.94     11.57 o 
  -3  10   2       41.68       49.24     18.26 o 
  -2  10   2       48.71       43.01     23.57 o 
  -1  10   2       55.87       13.07     13.02 o 
   0  10   2        0.13       15.86     12.69 o 
   1  10   2        2.71        7.13     14.51 o 
   2  10   2       51.55       35.71     14.61 o 
   3  10   2       13.06       -0.97     16.01 o 
   4  10   2        0.34        2.11     13.72 o 
   5  10   2       14.51        2.65      9.22 o 
  -5  11   2      288.47      340.83     27.40 o 
  -4  11   2      458.21      487.83     49.02 o 
  -3  11   2      355.94      321.23     30.88 o 
  -2  11   2      136.57      141.19     20.08 o 
  -1  11   2     1754.81     1768.62    106.33 o 
   0  11   2     1194.75     1205.12     88.97 o 
   1  11   2     1739.98     1876.55    112.57 o 
   2  11   2      134.32      130.74     20.92 o 
   3  11   2      174.36      193.54     27.66 o 
   4  11   2      455.67      481.34     41.64 o 
  -3  12   2      153.28      149.88     25.93 o 
  -2  12   2      432.87      453.00     71.56 o 
  -1  12   2      292.70      293.24     39.76 o 
   0  12   2        0.01      -13.21     13.21 o 
   1  12   2       98.79       99.64     28.49 o 
   2  12   2      370.47      403.72     34.51 o 
   3  12   2      255.12      248.43     31.43 o 
  -1  13   2       99.56       99.04     16.64 o 
   0  13   2      285.73      255.95     25.56 o 
   1  13   2      204.40      198.26     28.50 o 
  -8   1   3        8.30        1.62      9.32 o 
  -7   1   3      331.70      318.88     28.27 o 
  -6   1   3     2084.98     2140.43    135.57 o 
  -5   1   3     2179.99     2225.99     94.89 o 
  -4   1   3     2420.87     3047.41    123.68 o 
  -3   1   3       63.56       61.08     10.25 o 
  -2   1   3     6532.50     6925.31    169.84 o 
  -1   1   3    35397.46    30947.63    240.30 o 
   0   1   3     5742.21     5990.52    202.73 o 
   1   1   3    16191.77    17543.01    315.25 o 
   2   1   3     9370.94    10903.17    153.26 o 
   3   1   3    10897.35    11399.16    455.31 o 
   4   1   3     3360.62     3398.52    165.98 o 
   5   1   3      516.29      435.02     66.60 o 
   6   1   3       77.95       54.80     25.24 o 
   7   1   3      322.62      316.35     39.66 o 
  -8   2   3       43.23       62.51     23.81 o 
  -7   2   3      273.80      263.28     31.62 o 
  -6   2   3       66.32       83.01     30.28 o 
  -5   2   3       14.89       16.21     25.87 o 
  -4   2   3     1188.02     1152.93     79.98 o 
  -3   2   3     2995.89     2999.06     85.39 o 
  -2   2   3     1192.50     1249.31     70.22 o 
  -1   2   3      499.52      490.18     34.25 o 
   0   2   3     7374.78     7408.02     99.78 o 
   1   2   3      763.76      863.19     22.45 o 
   2   2   3     3723.44     4250.66    132.17 o 
   3   2   3       99.84       82.15     16.17 o 
   4   2   3      181.52      194.64     32.33 o 
   5   2   3      413.43      381.50     48.42 o 
   6   2   3      194.82      219.84     39.27 o 
   7   2   3       18.05       19.06     16.18 o 
  -8   3   3       12.01       36.90     16.37 o 
  -7   3   3      345.63      346.18     37.78 o 
  -6   3   3      511.05      474.51     74.37 o 
  -5   3   3     1727.35     1785.86    105.09 o 
  -4   3   3      734.45      776.94     53.76 o 
  -3   3   3       61.88      101.12     16.41 o 
  -2   3   3     1718.03     1437.61     42.32 o 
  -1   3   3     4292.76     4295.48    109.52 o 
   0   3   3    12463.04    11529.73    159.04 o 
   1   3   3     1118.69     1122.09     47.09 o 
   2   3   3     2407.70     2566.77     89.81 o 
   3   3   3     8964.78     9814.83    207.91 o 
   4   3   3     1996.65     1873.36    106.13 o 
   5   3   3      465.36      415.00     61.19 o 
   6   3   3        8.03       -6.54     15.57 o 
   7   3   3      325.71      298.35     47.07 o 
  -8   4   3      169.02      174.69     33.70 o 
  -7   4   3      525.72      459.42     59.35 o 
  -6   4   3       11.07       27.13     14.80 o 
  -5   4   3      558.24      447.12     71.39 o 
  -4   4   3     4588.06     4684.36    182.58 o 
  -3   4   3     4503.73     4453.85    120.09 o 
  -2   4   3     2999.27     3354.37    108.70 o 
  -1   4   3     6365.59     6370.35    223.97 o 
   0   4   3     8775.95     8016.66    172.25 o 
   1   4   3     8220.57     6199.73    175.51 o 
   2   4   3     3475.67     3320.38    198.55 o 
   3   4   3       27.13       21.89     14.03 o 
   4   4   3      790.30      810.61     70.07 o 
   5   4   3     1393.75     1236.93     70.44 o 
   6   4   3      645.60      604.28     84.95 o 
   7   4   3       47.04       30.10     21.47 o 
  -8   5   3        0.14      -12.05     12.05 o 
  -7   5   3      134.96      130.35     28.61 o 
  -6   5   3      125.16      114.27     26.74 o 
  -5   5   3      907.63      741.36    194.14 o 
  -4   5   3      485.13      416.07     53.80 o 
  -3   5   3      123.48      107.82     20.69 o 
  -2   5   3      373.24      317.04     39.33 o 
  -1   5   3     4660.38     5083.56    286.95 o 
   0   5   3     8143.32     9796.78    542.54 o 
   1   5   3     1494.66     1665.19    389.59 o 
   2   5   3      127.95       72.92     30.83 o 
   3   5   3     2245.36     2314.00    138.74 o 
   4   5   3     1223.73     1028.93    125.63 o 
   5   5   3      297.07      228.74     33.35 o 
   6   5   3        1.36        1.50     15.58 o 
   7   5   3      124.47      127.39     26.69 o 
  -8   6   3      405.68      521.30     50.39 o 
  -7   6   3      502.39      529.74     64.46 o 
  -6   6   3      324.97      262.17     42.90 o 
  -5   6   3     1547.31     1725.57    126.54 o 
  -4   6   3     6780.76     7300.48    256.42 o 
  -3   6   3     8541.68     7575.66    870.63 o 
  -2   6   3     3548.65     3359.43    157.65 o 
  -1   6   3     1839.12     1954.73     83.10 o 
   0   6   3     8325.76     9036.29    182.75 o 
   1   6   3    10447.55    12184.24    243.73 o 
   2   6   3     1982.75     1789.78    149.44 o 
   3   6   3        1.79       30.26     54.28 o 
   4   6   3      569.52      558.84     81.06 o 
   5   6   3     1315.94     1119.94     73.74 o 
   6   6   3      523.85      613.71     66.56 o 
   7   6   3       23.15       28.58     13.18 o 
  -7   7   3        3.78       -5.40     33.42 o 
  -6   7   3        5.00       21.22     15.65 o 
  -5   7   3      188.61      168.55     24.97 o 
  -4   7   3       80.64       48.06     19.88 o 
  -3   7   3       43.39       19.54     15.83 o 
  -2   7   3      217.14      190.12     31.24 o 
  -1   7   3       36.80       13.63     11.92 o 
   0   7   3      172.66      166.29     25.10 o 
   1   7   3       17.58       31.24     14.28 o 
   2   7   3       10.20       24.85     18.18 o 
   3   7   3      129.31      158.15     34.89 o 
   4   7   3      130.91       78.69     31.35 o 
   5   7   3       99.07      117.18     32.72 o 
   6   7   3        2.00        4.10     14.61 o 
  -7   8   3      247.12      304.92     36.76 o 
  -6   8   3       42.11       28.68     13.85 o 
  -5   8   3     1068.22     1052.13     64.02 o 
  -4   8   3     4631.60     4590.36    120.71 o 
  -3   8   3     4126.84     3985.31    139.62 o 
  -2   8   3      564.07      591.53     51.27 o 
  -1   8   3     1674.43     1670.98     83.97 o 
   0   8   3    10545.51     9990.66    226.79 o 
   1   8   3     7537.50     7711.55    189.06 o 
   2   8   3     1375.38     1718.62    130.55 o 
   3   8   3       13.40       40.07     12.27 o 
   4   8   3      999.06      978.92     51.48 o 
   5   8   3     1766.26     1986.18     71.86 o 
   6   8   3      636.41      860.30     57.38 o 
  -6   9   3       10.16       16.21     10.66 o 
  -5   9   3       14.46       20.19     16.88 o 
  -4   9   3        3.83        0.81     13.65 o 
  -3   9   3        0.28        8.54     14.05 o 
  -2   9   3        3.17        9.42      9.51 o 
  -1   9   3       32.27       40.19     18.79 o 
   0   9   3       22.95       22.84     13.57 o 
   1   9   3       46.74       18.88     15.01 o 
   2   9   3      250.61      289.85     27.47 o 
   3   9   3      133.43      166.84     23.71 o 
   4   9   3       18.90       36.55     12.11 o 
   5   9   3        9.56       22.39     10.83 o 
  -5  10   3      291.37      293.31     26.98 o 
  -4  10   3     2588.52     2798.89     90.60 o 
  -3  10   3     2554.98     2631.70    108.96 o 
  -2  10   3     1078.95     1093.69     86.79 o 
  -1  10   3       24.67       39.69     18.02 o 
   0  10   3     4242.99     4224.74    141.63 o 
   1  10   3     3057.10     2997.65    116.15 o 
   2  10   3     1402.67     1392.38     56.83 o 
   3  10   3      132.04      104.17     26.45 o 
   4  10   3      329.09      321.17     36.03 o 
  -5  11   3      187.72      223.80     26.67 o 
  -4  11   3        8.72        5.94     14.50 o 
  -3  11   3      140.20      140.74     21.92 o 
  -2  11   3      938.79      964.67     61.14 o 
  -1  11   3      933.24      926.57     77.16 o 
   0  11   3      400.13      380.59     51.95 o 
   1  11   3       53.03       52.79     22.66 o 
   2  11   3      394.09      368.98     32.97 o 
   3  11   3      342.83      339.31     34.74 o 
   4  11   3       94.22      113.60     18.63 o 
  -3  12   3      914.12      921.46     59.22 o 
  -2  12   3      117.89      121.01     26.55 o 
  -1  12   3      356.30      355.73     44.70 o 
   0  12   3     2369.35     2496.73     94.47 o 
   1  12   3     1786.81     1998.14    103.93 o 
   2  12   3      437.28      465.23     39.02 o 
  -1  13   3      580.05      583.61     36.60 o 
   0  13   3      243.90      271.20     25.55 o 
  -9   0   4      250.11      420.17    110.33 o 
  -8   0   4      332.90      347.52     44.43 o 
  -7   0   4       25.71       79.72     22.86 o 
  -6   0   4     2284.17     1999.47    162.15 o 
  -5   0   4     9923.05    10450.45    601.94 o 
  -4   0   4    11834.49    14002.38    257.87 o 
  -3   0   4      365.91      532.75     35.63 o 
  -2   0   4    22108.86    21772.04    280.71 o 
  -1   0   4    35400.57    32956.55    431.75 o 
   0   0   4    77190.59    66645.57   2444.81 o 
   1   0   4      156.72      194.21     14.17 o 
   2   0   4       84.85       77.95     26.67 o 
   3   0   4     7643.04     7267.86    287.11 o 
   4   0   4     5799.81     5828.27    300.66 o 
   5   0   4     1116.98     1077.67    148.60 o 
   6   0   4       25.95        6.00     14.04 o 
   7   0   4      159.57      194.62     43.01 o 
  -9   1   4        5.05       36.95     20.95 o 
  -8   1   4       20.24       25.42     13.82 o 
  -7   1   4        8.16        5.45      8.34 o 
  -6   1   4      202.83      177.56     33.48 o 
  -5   1   4      317.82      329.89     37.09 o 
  -4   1   4      548.39      642.11     31.89 o 
  -3   1   4      116.42      119.44     15.90 o 
  -2   1   4     3902.79     3676.54     63.77 o 
  -1   1   4      486.69      486.50     28.83 o 
   0   1   4     7958.81     8911.60    127.78 o 
   1   1   4      208.94      239.62     14.93 o 
   2   1   4       81.16      111.43     18.21 o 
   3   1   4     2155.26     2195.77    111.15 o 
   4   1   4      302.49      274.22     48.91 o 
   5   1   4       11.73        7.89     22.19 o 
   6   1   4       50.83       64.79     24.76 o 
   7   1   4        0.78        9.72     24.64 o 
  -8   2   4      228.32      264.62     36.02 o 
  -7   2   4        0.72       -4.08     15.80 o 
  -6   2   4     1710.46     1534.36    118.07 o 
  -5   2   4     8876.02     8350.21    288.51 o 
  -4   2   4    10083.83    10217.21    246.41 o 
  -3   2   4      830.40      719.71     44.58 o 
  -2   2   4     3040.80     3252.75    129.97 o 
  -1   2   4    16836.93    17662.69   2267.54 o 
   0   2   4    41852.66    42300.64   1226.86 o 
   1   2   4     1625.67     1658.62     41.72 o 
   2   2   4     2021.20     2208.48     79.28 o 
   3   2   4     7042.75     7873.66    185.17 o 
   4   2   4     6206.97     6505.71    343.64 o 
   5   2   4     1601.47     1576.34    133.71 o 
   6   2   4       21.97       21.15     17.45 o 
   7   2   4      145.89      194.14     38.69 o 
  -8   3   4      126.90       90.67     28.32 o 
  -7   3   4      103.08      129.95     28.83 o 
  -6   3   4      266.03      229.64     50.50 o 
  -5   3   4       13.91       -3.60     41.77 o 
  -4   3   4      114.26      122.81     23.75 o 
  -3   3   4     3865.15     3653.90    118.70 o 
  -2   3   4     3925.10     4102.95     97.50 o 
  -1   3   4     1488.31     1453.42     58.94 o 
   0   3   4       84.97       84.22     13.33 o 
   1   3   4     3374.23     3255.58    101.02 o 
   2   3   4     2332.53     2684.78     84.21 o 
   3   3   4     2855.35     2936.47     99.97 o 
   4   3   4      109.49       60.37     28.96 o 
   5   3   4      252.65      246.67     34.84 o 
   6   3   4      753.34      682.30     73.16 o 
   7   3   4      180.74      130.28     30.74 o 
  -8   4   4       66.04       55.34     19.12 o 
  -7   4   4        7.48       12.86     24.05 o 
  -6   4   4     1017.91     1106.82    169.13 o 
  -5   4   4     3412.82     3215.86    545.18 o 
  -4   4   4     2573.03     2655.42    105.30 o 
  -3   4   4      104.05      109.02     18.49 o 
  -2   4   4     1215.80     1216.29     91.71 o 
  -1   4   4    18780.68    18578.34    344.15 o 
   0   4   4    20866.60    18674.84    307.03 o 
   1   4   4    10460.24     9135.93    554.70 o 
   2   4   4      232.30      226.94     28.47 o 
   3   4   4     2280.90     2347.28    110.76 o 
   4   4   4     3268.57     3579.20    203.51 o 
   5   4   4     1319.82     1200.14     62.52 o 
   6   4   4       26.72       44.27     18.49 o 
   7   4   4       45.96       55.13     24.01 o 
  -8   5   4      125.93      137.62     33.16 o 
  -7   5   4     1024.44     1066.72    108.18 o 
  -6   5   4      512.16      453.89     58.43 o 
  -5   5   4      587.43      702.85     91.64 o 
  -4   5   4      686.63      629.68     53.68 o 
  -3   5   4     4613.90     4482.69    287.44 o 
  -2   5   4     3839.70     3129.59    430.61 o 
  -1   5   4     3457.43     3399.49    174.76 o 
   0   5   4      145.29      138.10     20.61 o 
   1   5   4     3334.62     4050.74    136.52 o 
   2   5   4     3315.51     2699.37    192.02 o 
   3   5   4     2464.45     2319.03    145.25 o 
   4   5   4      175.12      184.53     39.22 o 
   5   5   4       33.09       18.01     13.32 o 
   6   5   4      348.02      304.70     45.88 o 
   7   5   4      195.77      228.64     31.97 o 
  -8   6   4       17.36       34.92     18.85 o 
  -7   6   4        7.66        4.96     48.58 o 
  -6   6   4     1117.12      897.93    117.56 o 
  -5   6   4     1406.20     1715.69    127.91 o 
  -4   6   4     1450.68     1545.90    118.45 o 
  -3   6   4        7.35       -7.21     17.72 o 
  -2   6   4      867.38      749.56     58.87 o 
  -1   6   4     4751.33     5260.74    179.78 o 
   0   6   4      930.40     1003.27     51.26 o 
   1   6   4       19.53       49.21     15.57 o 
   2   6   4      461.28      540.94     60.75 o 
   3   6   4     1529.30     1281.64    219.32 o 
   4   6   4      736.30      531.18     47.75 o 
   5   6   4      142.34      109.86     21.48 o 
   6   6   4        0.98       -5.14     16.88 o 
  -7   7   4      776.08      940.93     76.71 o 
  -6   7   4      358.91      410.19     47.28 o 
  -5   7   4      328.55      355.07     35.41 o 
  -4   7   4      392.84      364.92     88.21 o 
  -3   7   4     4259.23     4044.99    213.58 o 
  -2   7   4     6892.53     7359.16    309.93 o 
  -1   7   4     3474.76     3661.52    119.28 o 
   0   7   4        7.69        9.25     10.16 o 
   1   7   4     2308.99     2679.03    113.91 o 
   2   7   4     5150.64     6084.80    203.70 o 
   3   7   4     2913.35     3398.50    228.16 o 
   4   7   4      107.43       96.73     19.68 o 
   5   7   4      158.95      188.55     26.32 o 
   6   7   4      660.40      784.05     62.17 o 
  -7   8   4       17.67       19.62     13.61 o 
  -6   8   4      216.38      217.75     26.64 o 
  -5   8   4       90.84       88.40     18.94 o 
  -4   8   4        8.09       20.26     13.32 o 
  -3   8   4      249.41      212.92     33.53 o 
  -2   8   4     1321.89     1360.05     77.53 o 
  -1   8   4     1512.70     1536.14    101.90 o 
   0   8   4      473.12      450.84     45.27 o 
   1   8   4       57.72       63.00     17.82 o 
   2   8   4        2.52        6.87     21.49 o 
   3   8   4      218.33      218.45     25.50 o 
   4   8   4       84.70       91.32     20.66 o 
   5   8   4        1.25       -3.74     14.76 o 
  -6   9   4      518.22      592.47     38.30 o 
  -5   9   4      120.91       92.50     21.16 o 
  -4   9   4       26.94       -0.54      7.05 o 
  -3   9   4     2259.03     2118.11    102.71 o 
  -2   9   4     4447.13     4336.70    228.52 o 
  -1   9   4     1917.96     1826.70    111.89 o 
   0   9   4       13.00       -8.37      9.79 o 
   1   9   4      542.64      510.44     39.11 o 
   2   9   4     4789.81     4921.35    112.43 o 
   3   9   4     2369.44     2482.49     86.72 o 
   4   9   4      285.66      311.94     34.25 o 
   5   9   4       70.55       71.25     13.98 o 
  -6  10   4       10.59       -3.37      7.90 o 
  -5  10   4        2.36       -5.52     14.11 o 
  -4  10   4       45.56       12.47     11.48 o 
  -3  10   4       21.07       17.74     26.97 o 
  -2  10   4       10.24        0.93      7.84 o 
  -1  10   4      125.54      122.82     21.58 o 
   0  10   4      157.72      153.89     29.12 o 
   1  10   4      103.85       96.58     17.33 o 
   2  10   4       31.17       10.90     12.62 o 
   3  10   4       22.13        1.15     10.39 o 
   4  10   4       16.10        6.63     13.18 o 
  -5  11   4       28.40       47.99     15.63 o 
  -4  11   4       26.02       29.25     15.63 o 
  -3  11   4      964.95      961.63     58.89 o 
  -2  11   4     1921.81     1830.59    105.17 o 
  -1  11   4      561.92      552.40     60.56 o 
   0  11   4       47.00       34.20     27.67 o 
   1  11   4      293.03      273.19     33.99 o 
   2  11   4     1386.97     1493.83     64.80 o 
   3  11   4      795.60      868.91     52.99 o 
  -3  12   4      312.02      332.32     36.33 o 
  -2  12   4        7.64        2.71     12.46 o 
  -1  12   4      264.71      276.11     40.84 o 
   0  12   4      401.08      419.64     39.22 o 
   1  12   4      174.95      178.80     32.97 o 
   2  12   4       34.10       48.91     14.02 o 
  -1  13   4      249.72      245.98     23.93 o 
   0  13   4        0.82       11.07      8.16 o 
  -9   1   5      100.45      111.83     36.08 o 
  -8   1   5      509.45      544.97     41.39 o 
  -7   1   5     1327.04     1396.34     61.12 o 
  -6   1   5      467.19      489.01     59.35 o 
  -5   1   5     1383.39     1462.02     63.52 o 
  -4   1   5     6937.12     6990.31    128.58 o 
  -3   1   5    26079.58    24964.71    366.92 o 
  -2   1   5     1879.49     1884.21     61.38 o 
  -1   1   5     2448.91     2536.09    159.39 o 
   0   1   5     1377.19     1348.39     44.78 o 
   1   1   5    19180.88    22993.13    530.99 o 
   2   1   5    11148.81    12797.10    306.64 o 
   3   1   5      556.21      587.44     60.19 o 
   4   1   5     1056.01     1126.01     96.50 o 
   5   1   5     1562.07     1646.38    132.76 o 
   6   1   5     1016.39      939.44     76.65 o 
   7   1   5      337.57      304.60     43.22 o 
  -9   2   5        1.04       26.42     19.58 o 
  -8   2   5        0.38       21.38     11.49 o 
  -7   2   5      138.00      125.56     25.36 o 
  -6   2   5      196.13      145.66     36.30 o 
  -5   2   5      258.74      316.64     37.05 o 
  -4   2   5      597.78      580.14     30.12 o 
  -3   2   5       50.71       47.04     15.73 o 
  -2   2   5     1314.96     1350.64     68.79 o 
  -1   2   5     3276.80     3563.05    117.77 o 
   0   2   5      297.45      267.51     13.18 o 
   1   2   5      532.33      636.01     31.60 o 
   2   2   5      500.60      579.85     35.41 o 
   3   2   5     1996.66     1965.09     91.27 o 
   4   2   5      435.81      381.88     63.64 o 
   5   2   5       21.19        1.65     11.77 o 
   6   2   5        6.06      -17.94     17.94 o 
   7   2   5      119.38       45.44     24.84 o 
  -8   3   5      249.33      260.70     36.60 o 
  -7   3   5      812.69      827.48     56.12 o 
  -6   3   5      145.10      118.23     35.03 o 
  -5   3   5      107.62      106.06     27.48 o 
  -4   3   5     5351.69     5083.65    138.42 o 
  -3   3   5     8277.27     8129.17    122.64 o 
  -2   3   5     3076.80     3096.61     67.88 o 
  -1   3   5      295.95      362.92     32.69 o 
   0   3   5     4210.56     3524.33    125.23 o 
   1   3   5    12384.13    13396.42    266.01 o 
   2   3   5     7823.82     8795.65    163.75 o 
   3   3   5      770.68      758.96     52.81 o 
   4   3   5      559.54      542.36     86.26 o 
   5   3   5     1063.62     1042.93     70.60 o 
   6   3   5      980.23      822.72     79.60 o 
   7   3   5      168.07      109.83     38.07 o 
  -8   4   5       15.76       -9.13     13.40 o 
  -7   4   5      197.65      198.54     29.62 o 
  -6   4   5     1632.80     1208.60    142.08 o 
  -5   4   5      452.23      440.67     61.02 o 
  -4   4   5      111.16      127.15     25.44 o 
  -3   4   5     1282.88     1366.60     83.27 o 
  -2   4   5     8869.49     8900.65    304.63 o 
  -1   4   5    15451.66    15470.16    371.58 o 
   0   4   5     1306.76     1217.32     73.99 o 
   1   4   5      664.13      653.60     57.81 o 
   2   4   5     4732.71     4812.73    208.68 o 
   3   4   5     3770.49     4025.76    148.25 o 
   4   4   5     1229.58     1184.57     93.58 o 
   5   4   5        1.51       25.92     14.21 o 
   6   4   5      150.02      167.27     33.56 o 
   7   4   5      221.95      289.75    116.18 o 
  -8   5   5      123.93      119.02     32.49 o 
  -7   5   5      207.95      231.62     34.70 o 
  -6   5   5      172.76      150.57     24.82 o 
  -5   5   5       21.73       11.25     26.20 o 
  -4   5   5     1571.22     1514.49    144.36 o 
  -3   5   5     4991.84     5095.35    351.77 o 
  -2   5   5     1178.69     1160.80     79.15 o 
  -1   5   5     2228.89     2783.33    164.57 o 
   0   5   5     2797.48     2931.04    121.84 o 
   1   5   5     3917.02     4510.31    148.90 o 
   2   5   5     3141.03     2842.13    155.25 o 
   3   5   5      359.18      373.75     47.56 o 
   4   5   5      199.85      178.00     66.78 o 
   5   5   5      573.95      500.93     49.77 o 
   6   5   5      471.41      488.14     60.75 o 
  -8   6   5       39.43       46.74     21.05 o 
  -7   6   5      288.80      360.83     55.26 o 
  -6   6   5     2730.21     2212.82    337.03 o 
  -5   6   5     1305.59     1200.91    376.09 o 
  -4   6   5      219.07       97.07     34.08 o 
  -3   6   5      762.18      644.80     90.25 o 
  -2   6   5     6569.21     7002.16    230.38 o 
  -1   6   5     9200.43    10058.70    561.27 o 
   0   6   5     2033.78     2088.18     75.66 o 
   1   6   5      772.27      867.32     57.70 o 
   2   6   5     3550.79     3772.26    243.06 o 
   3   6   5     1767.90     1894.07    143.60 o 
   4   6   5     1202.35     1001.57     69.03 o 
   5   6   5        8.10       -6.74     13.06 o 
   6   6   5      183.42      221.07     37.10 o 
  -7   7   5       16.78      -12.79     36.33 o 
  -6   7   5       66.38       22.75     19.84 o 
  -5   7   5        2.27      -16.78     27.97 o 
  -4   7   5      340.84      283.09     48.02 o 
  -3   7   5      678.44      634.12     59.44 o 
  -2   7   5      126.47      116.11     26.59 o 
  -1   7   5       23.34       13.21     15.88 o 
   0   7   5       25.84       12.01     11.66 o 
   1   7   5     1638.35     1530.88    103.29 o 
   2   7   5      260.15      283.49     44.19 o 
   3   7   5      363.69      323.08     32.73 o 
   4   7   5       20.78       -7.31     14.02 o 
   5   7   5       50.93       38.16     22.65 o 
   6   7   5       56.58       53.76     18.63 o 
  -7   8   5      393.35      481.33     54.15 o 
  -6   8   5      984.16     1147.58     59.60 o 
  -5   8   5      933.22      962.92     59.31 o 
  -4   8   5       28.37       38.20     14.92 o 
  -3   8   5     1804.06     1773.82    113.54 o 
  -2   8   5     6322.79     6880.58    294.92 o 
  -1   8   5     6426.64     6476.69    213.63 o 
   0   8   5     2073.55     2029.32     90.96 o 
   1   8   5     1469.07     1359.92     79.48 o 
   2   8   5     2892.48     2966.66    158.25 o 
   3   8   5     2933.04     3086.10     92.78 o 
   4   8   5     1208.54     1297.07     68.09 o 
   5   8   5        2.45       10.87     14.50 o 
  -6   9   5        0.34      -15.55     15.55 o 
  -5   9   5       21.76       17.34     11.25 o 
  -4   9   5       77.21       50.72     18.31 o 
  -3   9   5       12.28        4.10     12.10 o 
  -2   9   5        6.46        9.15      9.96 o 
  -1   9   5       53.17       54.82     23.77 o 
   0   9   5      483.06      521.36     49.29 o 
   1   9   5       38.77       23.15     10.93 o 
   2   9   5       11.10      -12.16     12.16 o 
   3   9   5       55.17      102.96     24.27 o 
   4   9   5       24.50       13.56     14.33 o 
   5   9   5        6.59       11.25     15.15 o 
  -6  10   5      629.34      766.41     40.11 o 
  -5  10   5     1030.53     1129.85     61.96 o 
  -4  10   5      115.79      120.58     22.85 o 
  -3  10   5      496.58      508.26     47.95 o 
  -2  10   5     2444.88     2527.39     92.60 o 
  -1  10   5     3599.27     3346.98    107.67 o 
   0  10   5     1531.26     1425.67     69.49 o 
   1  10   5      462.48      505.17     37.34 o 
   2  10   5     1012.89     1016.78     58.23 o 
   3  10   5     1710.25     1788.15     86.51 o 
   4  10   5      572.54      611.75     43.08 o 
  -5  11   5      167.38      129.01     21.45 o 
  -4  11   5      456.71      505.09     39.50 o 
  -3  11   5      252.26      233.05     29.81 o 
  -2  11   5        4.84       -0.05     11.70 o 
  -1  11   5      260.98      244.00     32.22 o 
   0  11   5      194.39      185.63     29.73 o 
   1  11   5      392.39      417.23     41.67 o 
   2  11   5        5.40        4.61     10.21 o 
   3  11   5        6.51       20.66     11.75 o 
  -3  12   5      697.66      760.72     43.60 o 
  -2  12   5     1609.55     1723.46     93.94 o 
  -1  12   5     1342.79     1376.22     67.88 o 
   0  12   5      156.55      181.40     25.41 o 
   1  12   5      413.36      446.19     47.78 o 
   2  12   5      803.17      932.65     39.61 o 
  -9   0   6       89.12      106.73     31.34 o 
  -8   0   6      727.12      764.35     73.50 o 
  -7   0   6     1660.83     1788.92     97.49 o 
  -6   0   6      557.93      500.47     86.20 o 
  -5   0   6       23.17       58.28     31.26 o 
  -4   0   6    16848.72    18757.32    333.68 o 
  -3   0   6    12536.10    12026.83    231.80 o 
  -2   0   6     4261.83     4363.20     98.66 o 
  -1   0   6       90.92      120.56     14.18 o 
   0   0   6       49.23       49.51     11.32 o 
   1   0   6     7256.68     8600.40    421.33 o 
   2   0   6     3995.99     4364.23    355.96 o 
   3   0   6     1510.27     1442.28    135.83 o 
   4   0   6       71.65       49.88     35.35 o 
   5   0   6     1388.65     1466.17    114.65 o 
   6   0   6     1014.15     1139.20    155.55 o 
   7   0   6      265.66      304.84     77.18 o 
  -9   1   6       21.05        5.23     16.14 o 
  -8   1   6       19.25       -6.04     10.50 o 
  -7   1   6       19.05      -16.35     21.07 o 
  -6   1   6        6.58       -5.41     19.93 o 
  -5   1   6      450.23      511.01     37.37 o 
  -4   1   6     2856.70     2952.45     65.68 o 
  -3   1   6     3243.48     3242.11     79.33 o 
  -2   1   6     1972.63     1849.82     53.12 o 
  -1   1   6       58.30       64.72      9.14 o 
   0   1   6       20.30       29.63      7.14 o 
   1   1   6     2678.98     3330.91     88.02 o 
   2   1   6      215.30      229.38     19.84 o 
   3   1   6       22.35       21.71     18.54 o 
   4   1   6      179.79      211.30     43.82 o 
   5   1   6       16.42        7.81      9.74 o 
   6   1   6        9.08       10.12     21.77 o 
   7   1   6        2.89        9.15     20.80 o 
  -9   2   6       52.42       39.57     17.76 o 
  -8   2   6      675.81      719.49     49.41 o 
  -7   2   6     1459.21     1526.98     75.69 o 
  -6   2   6     1770.81     1516.90    168.64 o 
  -5   2   6       55.24       42.60     15.20 o 
  -4   2   6     7195.12     6926.03    170.63 o 
  -3   2   6    13457.51    12247.31    321.10 o 
  -2   2   6     9218.73     8711.81    412.84 o 
  -1   2   6      236.77      263.32     22.76 o 
   0   2   6     3811.24     4066.89    102.62 o 
   1   2   6    20092.42    24015.57    283.50 o 
   2   2   6    12184.06    13828.74    206.77 o 
   3   2   6     3895.76     4057.40    137.69 o 
   4   2   6      176.07      124.11     37.40 o 
   5   2   6      967.72      939.74     61.21 o 
   6   2   6      696.21      655.15     64.86 o 
   7   2   6      126.13      148.19     40.85 o 
  -8   3   6      101.04       63.56     21.24 o 
  -7   3   6        1.64      -11.87     11.87 o 
  -6   3   6        8.43      -12.15     13.21 o 
  -5   3   6      941.00      858.17     52.44 o 
  -4   3   6     1315.08     1397.87     89.36 o 
  -3   3   6      569.32      554.61     31.19 o 
  -2   3   6     3839.11     3825.23     89.40 o 
  -1   3   6     6400.22     5499.32    174.71 o 
   0   3   6    13046.46    11888.04    206.22 o 
   1   3   6     5309.65     5681.18    133.74 o 
   2   3   6      504.21      587.77     36.67 o 
   3   3   6      896.69      903.71     63.57 o 
   4   3   6     1658.10     1597.59    202.94 o 
   5   3   6      637.03      585.33     50.49 o 
   6   3   6       23.66       -0.89     14.07 o 
  -8   4   6      288.65      368.48     52.90 o 
  -7   4   6      497.12      461.76     53.48 o 
  -6   4   6     1115.55      798.19     90.44 o 
  -5   4   6      562.20      509.53     40.06 o 
  -4   4   6     2448.39     2328.37    106.80 o 
  -3   4   6     6161.24     6010.09    165.47 o 
  -2   4   6    11547.44    12053.56    179.65 o 
  -1   4   6      745.99      711.03     52.15 o 
   0   4   6      592.70      502.42     42.58 o 
   1   4   6     6677.97     5979.27    173.37 o 
   2   4   6     3708.34     3516.81    158.57 o 
   3   4   6      761.76      757.21     59.11 o 
   4   4   6       25.78       19.56     30.83 o 
   5   4   6     1217.03     1079.43     71.99 o 
   6   4   6      685.94      674.64     76.85 o 
  -8   5   6      227.18      207.93     53.32 o 
  -7   5   6       11.29        6.39     13.82 o 
  -6   5   6      312.93      310.52     46.38 o 
  -5   5   6     2664.86     2814.66    167.97 o 
  -4   5   6     4264.88     4335.98    234.61 o 
  -3   5   6     2823.98     2809.84    118.94 o 
  -2   5   6       39.97        5.33     15.88 o 
  -1   5   6     1759.18     1726.07    102.47 o 
   0   5   6     7035.52     7510.94    602.86 o 
   1   5   6     1064.99     1003.63     69.19 o 
   2   5   6        6.24       -1.45     13.95 o 
   3   5   6      486.46      486.89     64.37 o 
   4   5   6      728.43      663.05     54.64 o 
   5   5   6      481.18      544.40     51.05 o 
   6   5   6       67.59       69.08     19.95 o 
  -8   6   6      135.71      146.65     34.64 o 
  -7   6   6      239.75      239.67     37.18 o 
  -6   6   6      186.57      148.45     27.04 o 
  -5   6   6      426.83      436.36     92.46 o 
  -4   6   6      930.01      870.48     78.83 o 
  -3   6   6     1387.18     1365.68     79.28 o 
  -2   6   6      660.92      710.44     58.58 o 
  -1   6   6      183.62      161.00     27.15 o 
   0   6   6     1887.36     2026.41     83.89 o 
   1   6   6     1350.79     1365.85     74.19 o 
   2   6   6     1610.96     1733.27    203.20 o 
   3   6   6      294.33      324.04     59.30 o 
   4   6   6        2.20       27.95     13.98 o 
   5   6   6       84.01      116.25     24.04 o 
   6   6   6       32.09       28.83     15.32 o 
  -7   7   6       32.26       14.96     18.31 o 
  -6   7   6      292.42      350.05     43.63 o 
  -5   7   6     1357.37     1218.46    100.00 o 
  -4   7   6     3133.65     2994.22    184.87 o 
  -3   7   6      947.89      873.06     98.88 o 
  -2   7   6      891.07      915.45     66.82 o 
  -1   7   6     9218.96     9780.73    772.04 o 
   0   7   6     8685.03     8630.07    194.80 o 
   1   7   6     3151.39     3291.10    135.36 o 
   2   7   6        0.02       39.27     20.65 o 
   3   7   6     1591.50     1570.85     67.89 o 
   4   7   6     1624.93     1525.75     92.20 o 
   5   7   6      783.83      818.98     78.05 o 
  -7   8   6       26.71       13.99     13.75 o 
  -6   8   6       23.67       18.54     34.39 o 
  -5   8   6      198.36      190.54     27.82 o 
  -4   8   6      555.80      590.70     45.86 o 
  -3   8   6      395.72      364.37     44.10 o 
  -2   8   6        1.44       -6.30     17.06 o 
  -1   8   6       70.40       80.75     26.57 o 
   0   8   6      741.58      840.87     84.95 o 
   1   8   6        6.83       -1.55     11.55 o 
   2   8   6       38.15       15.17     14.02 o 
   3   8   6      125.07      107.37     18.76 o 
   4   8   6       59.98       84.68     19.80 o 
   5   8   6       31.90       24.68     11.94 o 
  -6   9   6      266.52      290.40     29.86 o 
  -5   9   6     1458.42     1551.21     68.60 o 
  -4   9   6     2933.19     3037.52    118.94 o 
  -3   9   6     2550.68     2447.76     92.85 o 
  -2   9   6      150.54      157.63     25.23 o 
  -1   9   6     3363.71     3113.71    105.80 o 
   0   9   6     4209.69     3771.31    115.37 o 
   1   9   6     3566.13     3671.34    119.67 o 
   2   9   6       18.27       31.50     13.87 o 
   3   9   6     1027.20     1101.96     72.61 o 
   4   9   6     1077.27     1180.39     50.99 o 
  -6  10   6       30.44       23.70      9.83 o 
  -5  10   6       36.51       27.33     13.19 o 
  -4  10   6        3.70       17.27     13.43 o 
  -3  10   6       65.99       25.45     25.72 o 
  -2  10   6      124.23      111.54     20.73 o 
  -1  10   6      220.72      190.18     30.89 o 
   0  10   6      123.95      117.66     21.45 o 
   1  10   6       26.66       -6.59     16.50 o 
   2  10   6       67.00       83.28     18.53 o 
   3  10   6      100.16      113.95     24.32 o 
   4  10   6        4.97       15.57     10.94 o 
  -5  11   6      331.72      389.79     28.37 o 
  -4  11   6      777.96      816.36     49.02 o 
  -3  11   6      453.00      370.32     46.79 o 
  -2  11   6      101.08       85.09     20.64 o 
  -1  11   6     1437.07     1421.23     74.17 o 
   0  11   6     1510.72     1603.74     91.63 o 
   1  11   6     1595.17     1706.13     81.08 o 
   2  11   6       14.96       14.48     10.77 o 
   3  11   6      317.43      356.03     32.05 o 
  -3  12   6      247.40      248.17     25.55 o 
  -2  12   6      385.99      409.09     34.05 o 
  -1  12   6      166.15      183.22     25.12 o 
   0  12   6       12.04       24.39     11.75 o 
   1  12   6       56.33       60.37     20.39 o 
  -9   1   7      173.91      241.89     36.06 o 
  -8   1   7        2.27      -11.26     12.58 o 
  -7   1   7      371.52      402.11     33.59 o 
  -6   1   7     3390.46     3621.57    293.20 o 
  -5   1   7     4702.79     4975.79     99.69 o 
  -4   1   7     3255.93     3551.55     71.30 o 
  -3   1   7     2031.02     1905.71     58.30 o 
  -2   1   7    18760.52    18119.70    222.79 o 
  -1   1   7    17791.35    18299.08    196.23 o 
   0   1   7     6006.04     6966.37    153.68 o 
   1   1   7     1702.02     2228.56     57.41 o 
   2   1   7     8382.64     9660.71    136.34 o 
   3   1   7     8349.08     8607.60    258.26 o 
   4   1   7     2038.40     1998.93    135.80 o 
   5   1   7      154.10      156.18     31.65 o 
   6   1   7      159.92      169.47     43.13 o 
  -9   2   7       14.28        9.41     18.61 o 
  -8   2   7       48.65       48.04     15.81 o 
  -7   2   7      201.89      185.72     26.73 o 
  -6   2   7        0.79        6.75     26.59 o 
  -5   2   7       88.41       93.87     16.65 o 
  -4   2   7     1045.50     1000.76     40.14 o 
  -3   2   7     1000.30      936.91     43.22 o 
  -2   2   7      746.31      769.92     51.69 o 
  -1   2   7      198.54      189.80     24.92 o 
   0   2   7     4209.49     4007.66    109.31 o 
   1   2   7      243.59      241.69     22.45 o 
   2   2   7     2526.91     2987.07     77.54 o 
   3   2   7      354.05      384.09     56.63 o 
   4   2   7       92.90      136.17     41.98 o 
   5   2   7      163.92      141.85     25.28 o 
   6   2   7       66.96       48.96     23.29 o 
  -9   3   7      119.04      126.46     26.39 o 
  -8   3   7       13.03       -6.30     15.34 o 
  -7   3   7      401.24      458.74     38.67 o 
  -6   3   7     1275.80     1029.12     95.95 o 
  -5   3   7     5011.74     4480.22    129.78 o 
  -4   3   7     2804.13     2686.87     76.59 o 
  -3   3   7      431.62      377.49     25.20 o 
  -2   3   7    10074.64     9118.49    206.71 o 
  -1   3   7    24348.58    21440.88    441.83 o 
   0   3   7     7039.32     6363.88    152.77 o 
   1   3   7      779.63      808.16     54.41 o 
   2   3   7     4265.53     4633.73    137.28 o 
   3   3   7     6576.37     6885.59    356.30 o 
   4   3   7     2079.15     1772.50    388.39 o 
   5   3   7      165.69      160.78     26.24 o 
   6   3   7       91.85       68.76     26.15 o 
  -8   4   7      236.33      217.96     37.77 o 
  -7   4   7      321.77      347.54     41.66 o 
  -6   4   7       57.73       69.43     27.75 o 
  -5   4   7     1933.07     1636.61     86.78 o 
  -4   4   7     3072.03     2882.91    155.66 o 
  -3   4   7     2333.05     2291.72     77.57 o 
  -2   4   7      874.96      957.07     49.45 o 
  -1   4   7     3743.13     3123.46    137.90 o 
   0   4   7     6330.09     6739.89    891.45 o 
   1   4   7     3199.53     2864.88    101.81 o 
   2   4   7     1079.48     1149.25     83.65 o 
   3   4   7       59.10       35.69     18.74 o 
   4   4   7      430.93      385.23     41.52 o 
   5   4   7      610.09      532.79     57.76 o 
   6   4   7      186.66      199.95     47.83 o 
  -8   5   7       17.27        9.31     14.26 o 
  -7   5   7      257.06      249.67     40.84 o 
  -6   5   7      211.58      182.42     28.73 o 
  -5   5   7     2939.87     3174.89    145.03 o 
  -4   5   7      599.29      534.74     47.05 o 
  -3   5   7       69.25       33.90     20.84 o 
  -2   5   7     4550.94     4536.65    236.36 o 
  -1   5   7     5066.39     5335.67    187.54 o 
   0   5   7     3223.74     3515.27    248.46 o 
   1   5   7        7.63       -8.17     15.00 o 
   2   5   7     1520.52     1416.36     94.44 o 
   3   5   7     2178.39     1962.47    128.33 o 
   4   5   7      680.83      571.48     52.91 o 
   5   5   7       32.57       12.15     12.39 o 
   6   5   7       70.23       51.11     43.63 o 
  -8   6   7      453.73      511.72    101.38 o 
  -7   6   7      280.18      262.28     44.78 o 
  -6   6   7        1.50       -9.79     11.68 o 
  -5   6   7     2377.99     2566.93    122.49 o 
  -4   6   7     2084.13     2355.87    180.98 o 
  -3   6   7     2480.42     2367.48    128.54 o 
  -2   6   7      522.79      596.51     53.36 o 
  -1   6   7     1719.78     1876.26    110.35 o 
   0   6   7     3714.89     3997.58    104.00 o 
   1   6   7     2912.38     3187.63    148.60 o 
   2   6   7      376.74      405.76     45.18 o 
   3   6   7       11.45       16.56     10.20 o 
   4   6   7      297.26      252.64     42.51 o 
   5   6   7      743.11      811.33     55.55 o 
  -7   7   7       55.93       35.61     16.15 o 
  -6   7   7      179.68      143.81     35.55 o 
  -5   7   7      534.80      438.15     55.11 o 
  -4   7   7      122.57       85.94     27.51 o 
  -3   7   7      224.53      220.83     37.01 o 
  -2   7   7      847.33      752.68     68.11 o 
  -1   7   7      563.84      524.58     48.36 o 
   0   7   7     1215.60     1350.63     68.26 o 
   1   7   7       70.08       74.18     17.66 o 
   2   7   7      274.97      261.87     43.60 o 
   3   7   7      257.49      237.45     27.06 o 
   4   7   7      263.42      259.77     34.71 o 
   5   7   7       84.20       90.16     26.62 o 
  -7   8   7      110.63      163.06     29.96 o 
  -6   8   7       28.42       40.49     19.52 o 
  -5   8   7     1291.88     1263.41     66.93 o 
  -4   8   7     3234.36     3056.02    105.18 o 
  -3   8   7     1461.99     1494.73    127.22 o 
  -2   8   7      320.23      358.45     41.82 o 
  -1   8   7     1107.21     1149.04     74.46 o 
   0   8   7     4828.12     4560.80    177.52 o 
   1   8   7     4137.69     4355.30    147.04 o 
   2   8   7      606.07      687.00     48.37 o 
   3   8   7        0.11       -8.47     10.76 o 
   4   8   7      479.72      567.08     44.84 o 
   5   8   7      739.61      932.32     62.44 o 
  -6   9   7        8.71        8.95      8.64 o 
  -5   9   7       17.38       12.72     14.97 o 
  -4   9   7       11.37        3.77     11.27 o 
  -3   9   7       21.79        1.12     16.97 o 
  -2   9   7      105.94       38.56     21.50 o 
  -1   9   7      107.86       89.17     23.97 o 
   0   9   7       21.79       30.90     24.40 o 
   1   9   7       51.21       65.71     18.45 o 
   2   9   7       73.73       75.58     23.20 o 
   3   9   7       13.76       19.49     17.73 o 
   4   9   7        0.01        6.15      9.07 o 
  -6  10   7        0.94       -6.14      7.59 o 
  -5  10   7      537.40      603.85     52.40 o 
  -4  10   7     2191.45     2384.80     94.26 o 
  -3  10   7      976.60      944.15     80.11 o 
  -2  10   7      182.00      184.61     30.27 o 
  -1  10   7      350.60      332.59     39.43 o 
   0  10   7     2694.24     2604.15    130.92 o 
   1  10   7     1787.93     1825.53     79.19 o 
   2  10   7      276.37      298.03     37.02 o 
   3  10   7       19.79       35.22     14.42 o 
  -5  11   7       25.51       21.48     10.71 o 
  -4  11   7        2.87        3.30     17.65 o 
  -3  11   7      165.31      163.59     31.87 o 
  -2  11   7      152.68      128.50     24.69 o 
  -1  11   7       43.47       51.49     15.21 o 
   0  11   7       31.64       32.58     19.47 o 
   1  11   7       35.44       38.56     13.29 o 
   2  11   7      215.08      252.98     25.16 o 
  -3  12   7      205.30      183.12     27.52 o 
  -2  12   7        3.28        5.69      5.66 o 
  -1  12   7      467.29      529.74     40.39 o 
   0  12   7     1218.83     1361.59     78.81 o 
   1  12   7      568.48      664.77     51.43 o 
  -9   0   8       83.01       92.19     27.89 o 
  -8   0   8       99.06      112.37     30.17 o 
  -7   0   8      186.30      156.38     33.26 o 
  -6   0   8      678.39      831.59    111.65 o 
  -5   0   8     2778.88     2967.94    142.11 o 
  -4   0   8     2600.42     2547.39    108.45 o 
  -3   0   8     2490.10     2681.05    146.59 o 
  -2   0   8     3070.64     2960.39     91.44 o 
  -1   0   8     7843.68     8084.92    361.79 o 
   0   0   8     7511.02     9730.89    932.82 o 
   1   0   8       77.46       86.02     20.02 o 
   2   0   8      598.84      550.87     40.77 o 
   3   0   8     2405.06     2681.40    202.96 o 
   4   0   8     2238.25     2332.22    208.00 o 
   5   0   8      725.88      783.31    125.87 o 
   6   0   8       57.47       97.43     45.09 o 
  -9   1   8        0.01       -4.53     13.80 o 
  -8   1   8       64.80       55.34     15.96 o 
  -7   1   8      119.19      105.52     24.49 o 
  -6   1   8      551.89      602.81     66.88 o 
  -5   1   8      151.48      129.75     19.67 o 
  -4   1   8       29.69       36.66     10.05 o 
  -3   1   8      499.30      408.26     23.90 o 
  -2   1   8        9.83       24.84     11.47 o 
  -1   1   8       29.16       48.29     15.85 o 
   0   1   8        8.22       -4.66     10.16 o 
   1   1   8     3348.94     4065.71     81.74 o 
   2   1   8      386.87      456.52     30.83 o 
   3   1   8      111.19      102.56     32.31 o 
   4   1   8        1.81      -25.05     25.05 o 
   5   1   8        5.93      -24.73     37.84 o 
   6   1   8       17.49       36.16     22.77 o 
  -9   2   8      105.31      119.80     23.73 o 
  -8   2   8       63.55       44.27     15.95 o 
  -7   2   8      228.67      206.40     28.88 o 
  -6   2   8     1950.74     1924.09    117.47 o 
  -5   2   8     6630.74     6423.67    240.88 o 
  -4   2   8     5625.66     5565.74    124.46 o 
  -3   2   8       90.57       82.26     14.44 o 
  -2   2   8     5339.79     5134.80    126.01 o 
  -1   2   8    15233.34    15229.00    446.13 o 
   0   2   8    12728.22    14597.16    195.84 o 
   1   2   8      595.22      676.14     37.99 o 
   2   2   8       51.05       56.15     12.83 o 
   3   2   8     1474.72     1550.61    115.85 o 
   4   2   8     1581.08     1559.92     75.81 o 
   5   2   8      424.70      415.07     48.14 o 
   6   2   8        1.22       -9.71     15.18 o 
  -9   3   8        1.69        2.38     14.21 o 
  -8   3   8      100.45       95.53     25.31 o 
  -7   3   8      303.76      303.26     35.08 o 
  -6   3   8      307.05      266.92     47.78 o 
  -5   3   8       24.76       16.19     11.93 o 
  -4   3   8     1500.75     1336.94     65.05 o 
  -3   3   8     5175.41     5055.79     95.65 o 
  -2   3   8     5872.38     6040.10    116.33 o 
  -1   3   8     2583.53     2240.64    113.26 o 
   0   3   8      422.07      451.67     34.56 o 
   1   3   8     5554.00     6122.50    154.92 o 
   2   3   8     1647.87     1654.11     73.18 o 
   3   3   8      634.58      604.84     48.75 o 
   4   3   8       15.62       -0.56     26.01 o 
   5   3   8      182.94      164.35     29.51 o 
   6   3   8      334.96      400.49     68.24 o 
  -8   4   8       15.54        4.56     21.51 o 
  -7   4   8        1.67      -13.61     13.61 o 
  -6   4   8     1136.27      988.92     76.93 o 
  -5   4   8     1110.66      977.98     61.13 o 
  -4   4   8     1056.33     1063.60     78.28 o 
  -3   4   8       49.03       75.02     16.24 o 
  -2   4   8     3924.30     3503.68     98.09 o 
  -1   4   8    11239.40     9597.27    348.53 o 
   0   4   8     2048.43     1898.41     91.22 o 
   1   4   8       33.17       12.83     21.70 o 
   2   4   8     1001.04      762.30    106.88 o 
   3   4   8     1718.21     1565.38    145.34 o 
   4   4   8     1495.59     1301.51     77.77 o 
   5   4   8      261.66      200.68     32.75 o 
   6   4   8        9.13       -2.22     21.14 o 
  -8   5   8      230.42      226.09     31.83 o 
  -7   5   8     1228.43     1333.59     80.23 o 
  -6   5   8      360.40      300.91     38.17 o 
  -5   5   8      704.72      697.00     51.60 o 
  -4   5   8      588.86      620.92     59.74 o 
  -3   5   8     1826.58     1509.97    151.03 o 
  -2   5   8     3501.45     3224.92    628.95 o 
  -1   5   8     2065.53     2116.16     97.74 o 
   0   5   8       74.40       64.07     18.89 o 
   1   5   8     2493.17     2228.20    138.79 o 
   2   5   8     4072.00     3610.65    563.80 o 
   3   5   8     2027.30     1807.25    111.17 o 
   4   5   8      106.98       56.35     19.90 o 
   5   5   8       88.71       70.88     22.50 o 
  -8   6   8        8.08        9.98     20.27 o 
  -7   6   8       61.95       57.45     19.35 o 
  -6   6   8      699.82      715.43     63.04 o 
  -5   6   8      477.95      472.13     53.42 o 
  -4   6   8      162.01      137.23     26.87 o 
  -3   6   8        8.65        1.48      9.92 o 
  -2   6   8      257.71      215.85     37.24 o 
  -1   6   8     2045.25     2001.08    117.90 o 
   0   6   8      574.67      599.40     46.97 o 
   1   6   8       89.91       75.37     20.04 o 
   2   6   8       29.49       23.61     21.88 o 
   3   6   8      194.26      200.86     29.89 o 
   4   6   8      114.27       58.44     26.55 o 
   5   6   8       58.79       47.30     19.32 o 
  -7   7   8      970.03     1077.74     79.34 o 
  -6   7   8      478.05      538.70    122.46 o 
  -5   7   8       40.17        0.11     21.63 o 
  -4   7   8     1138.16      835.31     96.77 o 
  -3   7   8     5671.92     6173.55    440.32 o 
  -2   7   8     5759.00     6256.53    226.04 o 
  -1   7   8     2769.61     2951.27    117.79 o 
   0   7   8      317.91      358.36     33.08 o 
   1   7   8     1988.97     2241.76    143.48 o 
   2   7   8     4562.78     4437.08    166.28 o 
   3   7   8     1148.77     1072.64     66.36 o 
   4   7   8        1.21      -15.43     16.34 o 
   5   7   8      241.12      301.87     32.82 o 
  -7   8   8       52.58       69.78     16.27 o 
  -6   8   8       38.91       25.28     22.11 o 
  -5   8   8        2.22      -13.24     13.24 o 
  -4   8   8      380.34      347.92     34.89 o 
  -3   8   8      459.35      388.55     35.82 o 
  -2   8   8      157.62      158.43     29.27 o 
  -1   8   8        2.73       -9.40     21.49 o 
   0   8   8       15.46        6.38      9.86 o 
   1   8   8      266.84      290.10     36.52 o 
   2   8   8        1.59       -5.34     12.47 o 
   3   8   8       91.67       50.23     16.05 o 
   4   8   8        1.37       -7.16     20.13 o 
  -6   9   8      931.66     1031.99     68.52 o 
  -5   9   8       75.98       79.03     18.69 o 
  -4   9   8      330.90      311.06     31.98 o 
  -3   9   8     3443.67     3197.03    143.90 o 
  -2   9   8     4180.48     3753.67    171.94 o 
  -1   9   8     1254.92     1131.01    101.33 o 
   0   9   8      143.98      118.84     20.73 o 
   1   9   8     2642.15     2791.50    105.68 o 
   2   9   8     4125.95     4427.13    151.07 o 
   3   9   8      927.00      938.16     61.79 o 
   4   9   8        0.48       -4.77      8.81 o 
  -6  10   8       13.74       18.43     12.23 o 
  -5  10   8       40.76       61.11     20.28 o 
  -4  10   8      198.88      188.40     28.18 o 
  -3  10   8      201.05      187.73     39.28 o 
  -2  10   8        1.28        8.06     15.26 o 
  -1  10   8       71.25       59.76     21.32 o 
   0  10   8      268.64      260.77     30.25 o 
   1  10   8      124.92      165.81     24.92 o 
   2  10   8       53.84       88.79     18.99 o 
   3  10   8       52.92       56.62     13.40 o 
  -4  11   8      138.08      144.14     27.51 o 
  -3  11   8     1630.48     1613.31     93.18 o 
  -2  11   8     1921.05     1953.80    101.28 o 
  -1  11   8      747.42      742.12     45.77 o 
   0  11   8        5.48       -8.06     14.67 o 
   1  11   8      846.84      939.54     55.88 o 
   2  11   8     1551.10     1786.85     70.65 o 
  -3  12   8       76.20       82.16     18.13 o 
  -2  12   8       13.30       -1.18      9.30 o 
  -1  12   8      396.21      366.86     32.11 o 
   0  12   8      327.26      335.11     37.44 o 
  -9   1   9      327.93      382.29     41.53 o 
  -8   1   9      804.89      903.56     52.04 o 
  -7   1   9     1240.68     1277.61     62.43 o 
  -6   1   9       38.70       59.47     25.24 o 
  -5   1   9     2579.87     2718.84     83.80 o 
  -4   1   9     8695.95     8264.83    197.77 o 
  -3   1   9    16626.38    16473.07    678.55 o 
  -2   1   9      996.49     1012.99     55.58 o 
  -1   1   9     1876.24     2056.47     95.38 o 
   0   1   9     8747.34    10256.36    193.84 o 
   1   1   9    11488.35    13873.57    235.71 o 
   2   1   9     4067.33     4463.16    112.55 o 
   3   1   9       13.03       53.19     26.88 o 
   4   1   9     1162.07     1253.76    101.77 o 
   5   1   9     1269.59     1478.92    104.43 o 
   6   1   9      589.77      576.52     66.56 o 
  -9   2   9        4.59       14.11     19.54 o 
  -8   2   9       12.20        9.02     10.66 o 
  -7   2   9       84.93       98.80     24.31 o 
  -6   2   9      391.92      386.69     54.72 o 
  -5   2   9      758.04      668.72     42.87 o 
  -4   2   9       11.87        7.05      8.43 o 
  -3   2   9       22.06       28.77      9.84 o 
  -2   2   9     1391.58     1365.40     68.71 o 
  -1   2   9     4090.40     4396.90    106.83 o 
   0   2   9      240.28      232.21     22.71 o 
   1   2   9      331.71      313.76     28.28 o 
   2   2   9      900.84     1009.94     49.73 o 
   3   2   9      771.99      784.49     62.92 o 
   4   2   9       34.58       67.79     22.37 o 
   5   2   9        0.29        3.24     17.02 o 
   6   2   9       14.74       49.84     24.51 o 
  -9   3   9      183.35      176.84     30.50 o 
  -8   3   9      794.54      822.00     66.26 o 
  -7   3   9      942.24     1010.33    123.61 o 
  -6   3   9      131.62       77.20     36.05 o 
  -5   3   9      913.08      897.53     70.38 o 
  -4   3   9     9971.28     9378.46    239.27 o 
  -3   3   9    16079.48    15706.38    251.80 o 
  -2   3   9     1988.20     2198.34    104.46 o 
  -1   3   9      985.73      960.07     57.70 o 
   0   3   9    10568.37    10740.89    187.18 o 
   1   3   9     8608.92     9149.85    201.91 o 
   2   3   9     4865.02     5007.69    133.55 o 
   3   3   9       10.18       -3.02     54.20 o 
   4   3   9      918.57      812.95     76.00 o 
   5   3   9      893.13      765.53     75.41 o 
   6   3   9      418.24      517.32     68.70 o 
  -8   4   9       22.22      -14.07     16.94 o 
  -7   4   9      170.14      199.00     33.02 o 
  -6   4   9     1526.52     1355.62     96.68 o 
  -5   4   9      154.42      113.96     30.62 o 
  -4   4   9        5.30       -9.99     16.48 o 
  -3   4   9     1203.10     1224.24     56.74 o 
  -2   4   9     2481.93     2348.32     82.16 o 
  -1   4   9     5570.12     4856.06    187.80 o 
   0   4   9      172.63      136.71     29.25 o 
   1   4   9       68.05       22.40     20.50 o 
   2   4   9     1301.57     1204.28     85.38 o 
   3   4   9     1215.42     1148.88     73.50 o 
   4   4   9      251.07      205.04     36.20 o 
   5   4   9        7.91       21.26     22.54 o 
  -8   5   9      326.83      300.96     42.88 o 
  -7   5   9      293.40      247.38     34.51 o 
  -6   5   9       19.04       57.96     20.26 o 
  -5   5   9      226.93      226.78     31.48 o 
  -4   5   9     4413.32     4730.26    287.40 o 
  -3   5   9     3829.91     3883.50    296.17 o 
  -2   5   9      192.30      170.18     31.48 o 
  -1   5   9      667.98      553.88     68.47 o 
   0   5   9     3374.92     3552.44    226.41 o 
   1   5   9     3265.25     3068.36    252.11 o 
   2   5   9      832.58      716.33     94.07 o 
   3   5   9       29.78       11.64     14.26 o 
   4   5   9      520.81      442.99     53.70 o 
   5   5   9      397.21      407.07     48.86 o 
  -8   6   9       43.28       21.71     20.42 o 
  -7   6   9      279.05      324.03     37.10 o 
  -6   6   9     1385.47     1384.32     87.36 o 
  -5   6   9      276.08      279.19     28.90 o 
  -4   6   9       10.84       -4.64     16.18 o 
  -3   6   9      544.33      491.98     66.02 o 
  -2   6   9     3338.92     3109.13    210.83 o 
  -1   6   9     2373.98     2714.90    119.10 o 
   0   6   9      839.58      946.12     73.77 o 
   1   6   9      412.33      464.08     57.61 o 
   2   6   9     1231.59     1120.69     65.83 o 
   3   6   9     1673.89     1485.28     70.23 o 
   4   6   9      517.35      474.46     52.88 o 
   5   6   9        0.47       -3.82     19.36 o 
  -7   7   9       58.93       62.05     17.67 o 
  -6   7   9        0.09        4.44     13.45 o 
  -5   7   9      114.85      156.58     35.25 o 
  -4   7   9      986.43      831.46     75.15 o 
  -3   7   9      862.98      879.59     73.34 o 
  -2   7   9      197.96      198.37     32.77 o 
  -1   7   9        4.07        0.82      8.09 o 
   0   7   9      289.90      242.74     38.87 o 
   1   7   9     2006.70     2258.65    125.11 o 
   2   7   9      155.34      119.84     23.24 o 
   3   7   9      132.14       97.96     22.21 o 
   4   7   9       29.46       -0.75     20.67 o 
  -7   8   9      268.07      348.14     33.93 o 
  -6   8   9      779.05      819.22     69.79 o 
  -5   8   9      548.31      486.27     55.62 o 
  -4   8   9        2.73       -5.18     18.10 o 
  -3   8   9      980.24      916.19     87.66 o 
  -2   8   9     2866.03     3269.11    142.33 o 
  -1   8   9     3715.40     4054.58    142.49 o 
   0   8   9     1215.20     1133.47     59.38 o 
   1   8   9      455.30      440.51     44.38 o 
   2   8   9     1263.84     1222.96     71.11 o 
   3   8   9     1159.48     1196.01     74.02 o 
   4   8   9      373.56      412.18     32.88 o 
  -6   9   9        5.64       18.38     30.54 o 
  -5   9   9       12.24       28.19     14.44 o 
  -4   9   9       20.74       23.50     10.34 o 
  -3   9   9        0.84       29.12     16.20 o 
  -2   9   9        8.68       27.65     16.29 o 
  -1   9   9       35.15       58.01     20.11 o 
   0   9   9        7.06       11.00      9.90 o 
   1   9   9       57.69       64.76     22.78 o 
   2   9   9        6.14       33.30     15.47 o 
   3   9   9        2.23        4.12     13.90 o 
  -5  10   9      479.79      492.96     36.62 o 
  -4  10   9       40.57       32.33     13.57 o 
  -3  10   9      673.53      703.95     68.98 o 
  -2  10   9     1213.98     1155.56     88.68 o 
  -1  10   9     1519.79     1446.92    120.09 o 
   0  10   9      192.02      214.26     31.92 o 
   1  10   9      503.08      521.76     40.77 o 
   2  10   9      796.22      795.27     46.25 o 
  -4  11   9       35.40       33.93     17.41 o 
  -3  11   9       23.45       10.98     31.16 o 
  -2  11   9       17.85       29.19     12.71 o 
  -1  11   9       16.84        5.38     13.29 o 
   0  11   9       31.80       45.77     49.93 o 
   1  11   9      131.13      160.61     23.20 o 
  -2  12   9      558.15      634.25     37.45 o 
  -1  12   9      354.50      371.02     25.84 o 
  -9   0  10       44.08       53.87     36.55 o 
  -8   0  10      261.22      318.11     46.83 o 
  -7   0  10      402.80      334.03     68.38 o 
  -6   0  10       57.50       -7.24     33.22 o 
  -5   0  10       29.63       19.74     13.52 o 
  -4   0  10     2811.34     2814.78    150.03 o 
  -3   0  10     2817.41     2524.70     94.80 o 
  -2   0  10     4974.30     5252.27    290.53 o 
  -1   0  10     1729.65     2175.33    111.64 o 
   0   0  10     1050.86     1113.52     66.25 o 
   1   0  10     3813.17     4620.70    216.14 o 
   2   0  10     2823.77     3008.74    157.18 o 
   3   0  10      796.59      757.88    115.01 o 
   4   0  10       14.94       18.26     18.76 o 
   5   0  10      750.46      822.68    121.00 o 
  -9   1  10       16.96       42.53     18.07 o 
  -8   1  10        7.42       -0.64      8.48 o 
  -7   1  10        2.05      -13.25     13.25 o 
  -6   1  10      298.21      310.86     52.07 o 
  -5   1  10      501.03      470.65     36.09 o 
  -4   1  10      384.48      381.86     34.91 o 
  -3   1  10      114.30      143.78     22.45 o 
  -2   1  10      425.47      447.12     27.71 o 
  -1   1  10      702.59      782.45     41.50 o 
   0   1  10      522.67      549.88     37.49 o 
   1   1  10      115.92      134.76     19.47 o 
   2   1  10      427.99      424.79     37.17 o 
   3   1  10        5.78       -7.52     33.64 o 
   4   1  10       25.81       48.96     15.97 o 
   5   1  10        0.98        7.76     16.35 o 
  -9   2  10      130.88      171.45     27.71 o 
  -8   2  10      500.78      545.62     46.74 o 
  -7   2  10      871.62      843.98     75.48 o 
  -6   2  10      401.82      426.33     47.39 o 
  -5   2  10       28.10       14.80     10.88 o 
  -4   2  10     2109.29     2030.26     71.48 o 
  -3   2  10     3738.78     3852.34     96.98 o 
  -2   2  10     5986.63     6820.49    155.38 o 
  -1   2  10      136.84      183.04     22.74 o 
   0   2  10      600.19      690.46     45.38 o 
   1   2  10     5408.11     5992.58    185.90 o 
   2   2  10     2668.81     2926.13     98.23 o 
   3   2  10     1469.40     1558.89    100.84 o 
   4   2  10       49.05       55.72     26.27 o 
   5   2  10      293.87      300.49     60.51 o 
  -9   3  10      102.54       62.25     18.67 o 
  -8   3  10      144.01      162.83     27.33 o 
  -7   3  10        9.17       14.93     22.68 o 
  -6   3  10      313.09      319.74     47.21 o 
  -5   3  10     1622.38     1533.28     68.74 o 
  -4   3  10     1909.80     1893.84     65.76 o 
  -3   3  10       40.64       26.32     11.85 o 
  -2   3  10     1040.05     1204.41     54.54 o 
  -1   3  10     2129.15     2040.57     92.34 o 
   0   3  10     3563.03     3613.63    110.42 o 
   1   3  10      621.35      610.88     42.62 o 
   2   3  10      945.98      915.95     58.82 o 
   3   3  10      357.70      316.68     32.08 o 
   4   3  10      563.11      519.35     70.74 o 
   5   3  10      132.43       99.42     34.33 o 
  -8   4  10      149.62      200.49     30.68 o 
  -7   4  10      123.71       94.93     22.14 o 
  -6   4  10      187.60      175.31     26.36 o 
  -5   4  10      932.17      927.30     66.30 o 
  -4   4  10      801.29      828.62     58.04 o 
  -3   4  10     3639.70     3464.55     99.12 o 
  -2   4  10     1858.97     1762.18     84.01 o 
  -1   4  10      143.00      111.72     26.65 o 
   0   4  10      754.24      757.65     66.72 o 
   1   4  10     2033.60     1959.85    138.80 o 
   2   4  10      549.00      457.01     54.76 o 
   3   4  10      208.09      156.47     31.00 o 
   4   4  10      107.74       52.17     26.95 o 
   5   4  10      340.14      395.91     59.97 o 
  -8   5  10      175.64      204.64     34.01 o 
  -7   5  10        8.19       11.48     24.71 o 
  -6   5  10      483.82      400.98     43.71 o 
  -5   5  10     2854.65     2243.27    191.00 o 
  -4   5  10     3774.01     3985.38    310.64 o 
  -3   5  10      362.55      411.49     49.83 o 
  -2   5  10     1033.97     1068.39    170.34 o 
  -1   5  10     3853.15     3249.92    162.22 o 
   0   5  10     5829.54     5678.39    223.02 o 
   1   5  10     2212.40     2125.46    294.72 o 
   2   5  10       12.68        5.14     18.23 o 
   3   5  10      906.32      741.08     64.95 o 
   4   5  10      798.21      637.04     76.49 o 
   5   5  10      251.16      306.06     38.10 o 
  -8   6  10       62.76       35.77     21.61 o 
  -7   6  10       60.34       73.70     17.71 o 
  -6   6  10      120.52       67.46     32.49 o 
  -5   6  10      221.24      179.07     55.17 o 
  -4   6  10       46.05       64.52     23.19 o 
  -3   6  10      400.42      393.93     61.57 o 
  -2   6  10      442.70      355.00     64.39 o 
  -1   6  10       94.28       91.72     21.76 o 
   0   6  10      530.84      592.20     61.41 o 
   1   6  10      343.07      400.92     68.15 o 
   2   6  10      600.21      500.47     42.19 o 
   3   6  10      229.52      191.80     34.07 o 
   4   6  10        9.53       18.13     16.77 o 
  -7   7  10        0.80       -9.99     17.11 o 
  -6   7  10      577.89      589.56     82.81 o 
  -5   7  10     2608.93     2385.37    243.67 o 
  -4   7  10     2220.13     1803.17    104.38 o 
  -3   7  10      196.78      149.48     26.21 o 
  -2   7  10     1541.81     1396.50    107.43 o 
  -1   7  10     4157.45     4534.75    187.39 o 
   0   7  10     3788.24     4513.36    175.20 o 
   1   7  10     1115.78     1085.16     77.03 o 
   2   7  10      141.42      144.98     24.61 o 
   3   7  10     1331.01     1330.32     80.50 o 
   4   7  10      887.98      959.25     76.18 o 
  -7   8  10        6.93        9.71      8.33 o 
  -6   8  10       84.57       94.32     26.61 o 
  -5   8  10      134.31      137.26     24.49 o 
  -4   8  10       89.89       79.27     20.41 o 
  -3   8  10      156.83      110.09     29.25 o 
  -2   8  10       11.82        1.36     19.35 o 
  -1   8  10        1.32       31.56     25.19 o 
   0   8  10       50.73       36.66     16.48 o 
   1   8  10       60.34       70.48     20.27 o 
   2   8  10        4.47      -14.28     14.28 o 
   3   8  10       26.19       40.09     18.67 o 
  -6   9  10      851.62      999.96     55.78 o 
  -5   9  10     2221.09     2305.99     88.91 o 
  -4   9  10     1877.11     1914.05     77.31 o 
  -3   9  10      289.83      239.06     29.87 o 
  -2   9  10     1273.23     1117.23     79.21 o 
  -1   9  10     3598.93     3275.33    154.79 o 
   0   9  10     3346.20     3311.64    122.58 o 
   1   9  10      800.24      794.61     54.98 o 
   2   9  10      107.38       96.84     28.95 o 
   3   9  10      706.25      790.12     49.52 o 
  -5  10  10       75.48       66.40     15.79 o 
  -4  10  10        2.68      -12.95     14.24 o 
  -3  10  10      158.72      117.77     30.74 o 
  -2  10  10      507.42      450.44     55.84 o 
  -1  10  10      247.43      295.81     44.92 o 
   0  10  10       26.13        8.78     12.58 o 
   1  10  10       53.41       68.17     15.78 o 
   2  10  10      118.55      150.94     22.83 o 
  -4  11  10      925.53     1024.96     65.17 o 
  -3  11  10      107.63      101.55     24.92 o 
  -2  11  10      528.91      606.84     44.28 o 
  -1  11  10     1693.56     1783.79     74.39 o 
   0  11  10     1547.40     1779.02     75.51 o 
   1  11  10      413.95      440.79     29.44 o 
  -9   1  11      128.03      189.53     27.81 o 
  -8   1  11      133.58      118.94     23.24 o 
  -7   1  11      904.06      900.68     98.17 o 
  -6   1  11     3759.86     3917.22    205.84 o 
  -5   1  11     2369.40     2553.89    115.36 o 
  -4   1  11      501.62      478.63     41.30 o 
  -3   1  11     2657.70     2686.92     97.11 o 
  -2   1  11    15936.64    18227.13    383.82 o 
  -1   1  11    12767.39    14802.24    245.91 o 
   0   1  11     1798.19     2143.34     81.53 o 
   1   1  11      650.03      733.26     50.83 o 
   2   1  11     4537.73     5102.95    130.78 o 
   3   1  11     3599.87     3790.95    180.31 o 
   4   1  11      675.15      699.28     81.89 o 
   5   1  11        6.95       -3.54     25.46 o 
  -9   2  11       20.72       15.74     23.11 o 
  -8   2  11      108.88       99.26     21.94 o 
  -7   2  11      160.26      159.61     31.86 o 
  -6   2  11        0.02      -19.86     19.86 o 
  -5   2  11      759.88      729.30     47.85 o 
  -4   2  11      871.31      820.63     48.11 o 
  -3   2  11      357.42      364.80     31.28 o 
  -2   2  11      239.61      220.61     27.62 o 
  -1   2  11      979.01      996.92     54.47 o 
   0   2  11     2510.80     2917.02     98.75 o 
   1   2  11       91.36      112.23     22.33 o 
   2   2  11      361.11      428.12     45.38 o 
   3   2  11       95.22       92.47     30.21 o 
   4   2  11       46.71       32.63     11.30 o 
   5   2  11      104.48       94.84     33.47 o 
  -8   3  11       59.47       67.59     25.33 o 
  -7   3  11     1247.16     1151.41     88.04 o 
  -6   3  11     2319.68     2092.54    102.98 o 
  -5   3  11     4790.36     4658.60    149.51 o 
  -4   3  11      179.40      122.44     19.50 o 
  -3   3  11     3444.85     3438.81    153.80 o 
  -2   3  11    13826.77    13282.88    244.85 o 
  -1   3  11     9863.68    10653.04    240.51 o 
   0   3  11      825.77      878.82     57.22 o 
   1   3  11      280.16      224.89     29.44 o 
   2   3  11     4685.69     4830.93    167.45 o 
   3   3  11     2245.83     2167.33    108.79 o 
   4   3  11      368.66      316.24     55.39 o 
   5   3  11        0.09      -18.86     19.27 o 
  -8   4  11      139.46      170.97     32.84 o 
  -7   4  11      111.68      112.87     26.44 o 
  -6   4  11        1.95      -13.61     14.52 o 
  -5   4  11     1436.46     1524.62    125.96 o 
  -4   4  11      607.61      590.26     43.57 o 
  -3   4  11     1367.10     1322.78     71.43 o 
  -2   4  11      217.41      148.64     39.45 o 
  -1   4  11      154.42      139.47     30.55 o 
   0   4  11     1353.13     1181.25     85.57 o 
   1   4  11      679.62      694.13     65.84 o 
   2   4  11      748.48      705.49     49.72 o 
   3   4  11       11.11       16.18     13.43 o 
   4   4  11      163.99      146.71     35.99 o 
   5   4  11      232.36      315.56     48.38 o 
  -8   5  11       26.58       25.78     17.34 o 
  -7   5  11      646.35      698.73     62.99 o 
  -6   5  11      469.10      394.82     37.31 o 
  -5   5  11     1794.15     2056.20    135.01 o 
  -4   5  11       27.00       34.68     33.61 o 
  -3   5  11     1849.85     1800.50    125.45 o 
  -2   5  11     4749.35     4569.99    481.62 o 
  -1   5  11     2215.83     2127.25    110.76 o 
   0   5  11      335.13      320.30     46.14 o 
   1   5  11      395.82      340.20     48.70 o 
   2   5  11     2094.73     1810.20    101.08 o 
   3   5  11      735.04      596.93     61.51 o 
   4   5  11      159.78      136.21     33.88 o 
  -8   6  11      163.57      213.95     36.03 o 
  -7   6  11      164.97      157.00     24.70 o 
  -6   6  11        4.53       36.68     13.92 o 
  -5   6  11      918.64      835.48     80.90 o 
  -4   6  11     1554.69     1416.70    114.18 o 
  -3   6  11     1107.00     1175.88    145.58 o 
  -2   6  11      150.62      176.54     40.84 o 
  -1   6  11      641.33      641.67     52.85 o 
   0   6  11     1529.52     1827.03    139.98 o 
   1   6  11     2958.06     2358.43    112.34 o 
   2   6  11      694.27      583.91     50.68 o 
   3   6  11        8.07       14.55     12.73 o 
   4   6  11      369.71      364.66     49.99 o 
  -7   7  11      155.10      151.61     40.73 o 
  -6   7  11      287.97      307.20     56.47 o 
  -5   7  11      200.12      138.50     29.30 o 
  -4   7  11       68.30       34.31     18.67 o 
  -3   7  11      322.02      275.50     23.22 o 
  -2   7  11      664.05      701.19     83.93 o 
  -1   7  11      748.67      883.73     73.26 o 
   0   7  11      498.01      409.41     59.11 o 
   1   7  11       10.94      -16.83     16.83 o 
   2   7  11      254.96      272.94     39.82 o 
   3   7  11      108.10      112.56     20.65 o 
   4   7  11      126.79      130.08     22.08 o 
  -7   8  11      140.31      163.75     19.64 o 
  -6   8  11        3.04       12.18     11.97 o 
  -5   8  11      729.22      810.42     56.88 o 
  -4   8  11     1947.55     1665.03    132.21 o 
  -3   8  11      998.90      885.73     56.87 o 
  -2   8  11      272.97      241.40     33.66 o 
  -1   8  11      374.94      338.85     36.43 o 
   0   8  11     1518.62     1419.06    118.42 o 
   1   8  11     1568.04     1591.53     93.97 o 
   2   8  11      265.61      241.75     35.07 o 
   3   8  11        5.63       14.92      9.61 o 
  -6   9  11        5.85        2.43     10.67 o 
  -5   9  11        1.00        6.68     14.28 o 
  -4   9  11        1.70        2.08     10.28 o 
  -3   9  11       36.71       64.45     23.23 o 
  -2   9  11       19.28      -13.18     48.45 o 
  -1   9  11        0.50       11.53     13.99 o 
   0   9  11        1.25      -15.89     15.89 o 
   1   9  11       43.91       51.83     20.42 o 
   2   9  11       12.10       25.92     14.12 o 
  -5  10  11      498.25      503.98     35.87 o 
  -4  10  11      920.36      916.62     85.17 o 
  -3  10  11      260.95      253.83     40.65 o 
  -2  10  11       20.34       20.86     17.29 o 
  -1  10  11      419.43      380.28     56.97 o 
   0  10  11     1220.98     1272.52     83.88 o 
   1  10  11      737.62      810.41     44.17 o 
  -4  11  11       22.83       25.93     15.23 o 
  -3  11  11        2.42       18.10     15.06 o 
  -2  11  11       52.57       61.45     19.61 o 
  -1  11  11       75.87       57.91     13.44 o 
   0  11  11       32.33       59.58     20.72 o 
  -9   0  12       88.17       60.05     26.58 o 
  -8   0  12      241.95      258.27     57.59 o 
  -7   0  12      102.89       41.20    134.15 o 
  -6   0  12      261.30      335.93     54.67 o 
  -5   0  12     1852.84     1768.11    112.97 o 
  -4   0  12     1599.38     1640.35    164.47 o 
  -3   0  12      318.83      318.92     59.35 o 
  -2   0  12      739.13      696.22    137.30 o 
  -1   0  12     7607.33     9574.84    628.92 o 
   0   0  12     3633.35     4302.85    391.73 o 
   1   0  12      171.50      165.01     33.55 o 
   2   0  12      326.48      344.35     48.86 o 
   3   0  12     1284.47     1318.60    154.17 o 
   4   0  12     1396.99     1660.13    121.23 o 
   5   0  12      412.90      322.67     63.10 o 
  -9   1  12       11.48        5.56      7.68 o 
  -8   1  12       64.76       40.34     19.47 o 
  -7   1  12       89.22       84.98     19.47 o 
  -6   1  12       37.50        6.92     13.52 o 
  -5   1  12       53.30       85.21     20.74 o 
  -4   1  12       61.03       42.55     16.81 o 
  -3   1  12      434.95      460.24     43.84 o 
  -2   1  12       13.00       15.16     33.04 o 
  -1   1  12      138.87      110.34     19.37 o 
   0   1  12      307.32      353.11     35.39 o 
   1   1  12      701.93      817.13     73.11 o 
   2   1  12      105.78      112.03     24.68 o 
   3   1  12       87.88       70.31     48.50 o 
   4   1  12        9.70       -4.99     44.00 o 
   5   1  12        4.05        0.38     68.73 o 
  -9   2  12       59.15       63.36     22.57 o 
  -8   2  12       51.02       33.88     18.40 o 
  -7   2  12      116.42      104.75     25.50 o 
  -6   2  12      980.34     1097.50     68.83 o 
  -5   2  12     1627.28     1636.93     76.66 o 
  -4   2  12     2044.33     2021.11     79.90 o 
  -3   2  12       67.46       75.35     17.44 o 
  -2   2  12      607.04      672.01     53.68 o 
  -1   2  12     6299.40     6852.15    218.35 o 
   0   2  12     3767.19     4339.69    237.18 o 
   1   2  12      926.34     1004.54     73.31 o 
   2   2  12        5.48       -7.86     10.16 o 
   3   2  12      292.64      359.19     46.39 o 
   4   2  12      563.70      549.15     75.60 o 
   5   2  12      181.95      191.88     40.38 o 
  -8   3  12      109.55      171.72     43.76 o 
  -7   3  12      410.12      360.55     45.52 o 
  -6   3  12      112.10       68.76     17.04 o 
  -5   3  12       17.36       35.28     16.48 o 
  -4   3  12     1229.57     1212.77     57.30 o 
  -3   3  12     2674.95     2661.03    106.44 o 
  -2   3  12     1600.14     1594.24     70.05 o 
  -1   3  12      184.00      212.50     31.63 o 
   0   3  12       18.79        5.31     12.61 o 
   1   3  12     1234.68     1163.95     77.37 o 
   2   3  12      270.76      268.12     36.99 o 
   3   3  12       85.95       90.09     32.52 o 
   4   3  12       20.65       19.92     21.46 o 
  -8   4  12       16.02       18.71     17.79 o 
  -5   4  12      350.51      324.50     53.55 o 
  -4   4  12      342.32      296.66     31.27 o 
  -3   4  12       55.22       53.00     15.30 o 
  -2   4  12      638.43      563.73     74.07 o 
  -1   4  12     1634.32     1649.84     46.43 o 
   0   4  12      607.27      593.38     62.06 o 
   1   4  12       13.16       56.00     21.88 o 
   2   4  12      158.70      194.79     33.41 o 
   3   4  12      505.57      384.69     65.81 o 
   4   4  12      379.02      364.06     46.99 o 
  -8   5  12      345.47      346.29     44.06 o 
  -7   5  12      862.26      862.26     91.26 o 
  -6   5  12      471.42      417.67     38.14 o 
  -5   5  12      207.75      133.22     25.72 o 
  -4   5  12     2114.60     2206.84    145.94 o 
  -3   5  12     3617.26     3556.52    195.91 o 
  -2   5  12     2324.27     2253.57    270.76 o 
  -1   5  12      334.04      340.93     48.56 o 
   0   5  12      515.42      472.09     56.75 o 
   1   5  12     3290.60     2885.32     98.95 o 
   2   5  12     3337.74     2991.41    137.20 o 
   3   5  12      412.08      400.89     58.97 o 
   4   5  12        6.07        8.79     13.14 o 
  -8   6  12        0.37       -3.19     15.11 o 
  -7   6  12       18.33       10.26     15.74 o 
  -6   6  12      175.00      166.62     26.62 o 
  -5   6  12      319.55      253.20     38.33 o 
  -4   6  12       42.16       34.92     18.73 o 
  -3   6  12       81.13       89.24     30.68 o 
  -2   6  12      161.33      158.08     32.00 o 
  -1   6  12      978.11     1160.25     97.06 o 
   0   6  12      707.96      624.25     83.21 o 
   1   6  12       52.89       29.81     28.16 o 
   2   6  12       89.21       73.85     19.12 o 
   3   6  12      107.77       78.43     21.39 o 
   4   6  12       56.91       60.95     16.41 o 
  -7   7  12      602.51      630.69     58.19 o 
  -6   7  12      379.48      353.31     44.87 o 
  -5   7  12        0.13      -12.47     21.89 o 
  -4   7  12     1704.23     1437.30     72.96 o 
  -3   7  12     3760.99     2917.91    138.83 o 
  -2   7  12     2415.30     1811.54    126.13 o 
  -1   7  12      735.22      549.55     57.67 o 
   0   7  12      335.39      229.94     44.21 o 
   1   7  12     1444.21     1320.70     73.54 o 
   2   7  12     2210.33     2178.76    104.89 o 
   3   7  12      201.22      175.64     26.74 o 
  -7   8  12        2.31       12.28     10.42 o 
  -6   8  12       13.61       18.81     17.08 o 
  -5   8  12       33.15       34.94     14.20 o 
  -4   8  12      155.40      120.88     22.08 o 
  -3   8  12        4.11        5.64      9.47 o 
  -2   8  12       83.08       68.31     17.92 o 
  -1   8  12        0.73      -11.89     11.89 o 
   0   8  12       29.95       33.91     19.49 o 
   1   8  12       32.81      -15.28     18.88 o 
   2   8  12        8.73       22.45     15.89 o 
   3   8  12       32.54       54.61     20.16 o 
  -6   9  12      425.65      484.05     44.10 o 
  -5   9  12       30.50       24.49     11.60 o 
  -4   9  12     1007.85      975.54     62.52 o 
  -3   9  12     2661.59     2501.82    110.45 o 
  -2   9  12     1551.13     1436.79    104.55 o 
  -1   9  12       44.90       16.80     12.52 o 
   0   9  12      600.98      504.63     47.02 o 
   1   9  12     1603.80     1721.56    101.85 o 
   2   9  12     1178.63     1306.59     61.96 o 
  -5  10  12      106.69       96.19     16.14 o 
  -4  10  12      238.54      266.69     38.35 o 
  -3  10  12       63.61       86.20     27.94 o 
  -2  10  12       15.52       18.17     14.19 o 
  -1  10  12      222.55      180.14     26.03 o 
   0  10  12      135.75      164.80     30.34 o 
   1  10  12        4.46       -6.05     10.09 o 
  -3  11  12     1915.30     2185.61     72.36 o 
  -2  11  12      935.29      981.78     49.83 o 
  -1  11  12       61.34       55.73     11.02 o 
  -9   1  13      419.90      588.21     57.13 o 
  -8   1  13      799.29      875.29     87.57 o 
  -7   1  13      423.14      496.39     44.28 o 
  -6   1  13      305.00      273.80     34.07 o 
  -5   1  13     2973.46     3013.80    117.88 o 
  -4   1  13     5684.29     5672.74    161.30 o 
  -3   1  13     6244.17     6478.50    288.95 o 
  -2   1  13      102.24      147.86     38.59 o 
  -1   1  13     2534.85     2709.17    113.03 o 
   0   1  13     7774.31     8790.89    562.98 o 
   1   1  13     4287.47     4566.30    146.05 o 
   2   1  13      812.30      801.45     52.09 o 
   3   1  13       89.06      104.97     27.04 o 
   4   1  13      866.40      912.92     74.14 o 
  -8   2  13        6.29       19.65     54.65 o 
  -7   2  13      131.17       80.81     23.38 o 
  -6   2  13      361.79      240.41     44.77 o 
  -5   2  13      221.88      222.30     27.99 o 
  -4   2  13      150.02      132.95     26.39 o 
  -3   2  13      257.13      342.71     60.66 o 
  -2   2  13     1349.14     1676.04    113.00 o 
  -1   2  13      652.52      775.20     54.09 o 
   0   2  13      101.87       79.06     19.64 o 
   1   2  13       41.30       60.35     20.53 o 
   2   2  13      128.61      126.37     22.68 o 
   3   2  13      264.94      313.82     74.28 o 
   4   2  13       17.71       12.92     27.44 o 
  -8   3  13      824.53      907.42     66.30 o 
  -7   3  13      208.94      204.88     33.98 o 
  -6   3  13      232.82      244.62     37.68 o 
  -5   3  13     3301.48     3369.71    220.58 o 
  -4   3  13     6065.63     5764.24    161.35 o 
  -3   3  13     2833.62     2820.52    111.89 o 
  -2   3  13      103.71       97.64     38.01 o 
  -1   3  13     1772.36     1766.04     83.60 o 
   0   3  13     5738.11     5831.80    262.01 o 
   1   3  13     2383.26     2457.95    115.13 o 
   2   3  13      401.14      415.94     39.18 o 
   3   3  13      299.51      253.16     40.51 o 
   4   3  13      358.33      356.56     55.46 o 
  -8   4  13        2.74        4.14     14.77 o 
  -7   4  13       56.16       50.89     19.31 o 
  -6   4  13      621.46      520.46     57.21 o 
  -5   4  13      455.83      392.50     34.01 o 
  -4   4  13       54.97       30.98     13.04 o 
  -3   4  13      118.55      116.56     24.65 o 
  -2   4  13     1408.63     1247.75    110.76 o 
  -1   4  13     1591.99     1608.67    100.52 o 
   0   4  13      257.71      270.22     44.29 o 
   1   4  13       36.78        6.75     25.97 o 
   2   4  13      348.87      383.53     40.71 o 
   3   4  13      654.64      588.08     70.85 o 
   4   4  13       78.40       64.36     25.28 o 
  -8   5  13      264.63      262.63     30.66 o 
  -7   5  13       59.33       73.39     24.04 o 
  -6   5  13      210.28      133.67     24.64 o 
  -5   5  13      885.93      706.90     48.85 o 
  -4   5  13     3219.71     3628.59    189.43 o 
  -3   5  13      577.61      524.61     49.07 o 
  -2   5  13       12.85       39.75     37.70 o 
  -1   5  13     1021.38      982.31     80.75 o 
   0   5  13     1830.29     1788.09    105.04 o 
   1   5  13     1623.13     1377.13     75.39 o 
   2   5  13       70.20       69.88     53.59 o 
   3   5  13      100.85       64.97     23.56 o 
   4   5  13      172.15      170.66     27.65 o 
  -7   6  13      111.05      116.89     21.32 o 
  -6   6  13     1006.45      880.18     65.63 o 
  -5   6  13      486.32      356.68     40.16 o 
  -4   6  13       97.20       81.27     15.83 o 
  -3   6  13      916.64      798.15     57.33 o 
  -2   6  13     2327.74     2220.21    127.15 o 
  -1   6  13     2606.89     2254.15     98.81 o 
   0   6  13      754.55      579.70     58.53 o 
   1   6  13      243.79      161.74     44.34 o 
   2   6  13      886.11      853.27     63.46 o 
   3   6  13     1034.61      997.50     78.83 o 
  -7   7  13       12.79       10.49     16.76 o 
  -6   7  13       52.19       22.64     25.54 o 
  -5   7  13      119.25       81.75     18.96 o 
  -4   7  13      645.81      578.85     55.33 o 
  -3   7  13      431.58      357.93     43.89 o 
  -2   7  13        0.57        3.01     20.51 o 
  -1   7  13      140.82       69.86     20.43 o 
   0   7  13      398.04      316.52     44.06 o 
   1   7  13      594.05      492.50     50.22 o 
   2   7  13       10.38        1.53     21.93 o 
   3   7  13        0.55      -10.15     10.37 o 
  -6   8  13      571.31      611.26     57.27 o 
  -5   8  13      513.45      442.25     42.62 o 
  -4   8  13       30.70       13.59     15.16 o 
  -3   8  13      593.45      487.59     50.41 o 
  -2   8  13     1417.11     1197.37     79.21 o 
  -1   8  13     1301.30     1111.43     65.59 o 
   0   8  13      169.11      122.12     26.46 o 
   1   8  13      165.21      135.82     33.65 o 
   2   8  13      479.94      452.30     48.44 o 
  -6   9  13       32.78       11.63     16.02 o 
  -5   9  13       17.64       35.16     11.34 o 
  -4   9  13       54.56       24.70     15.29 o 
  -3   9  13        1.48        4.91     13.07 o 
  -2   9  13       57.60       62.79     24.58 o 
  -1   9  13       76.91       84.27     25.56 o 
   0   9  13       29.59       26.78     13.61 o 
   1   9  13        8.55       -7.00     17.65 o 
  -4  10  13       12.38       25.18     20.71 o 
  -3  10  13      343.92      331.49     43.50 o 
  -2  10  13     1026.03     1152.18     80.50 o 
  -1  10  13      810.75      851.20     51.58 o 
   0  10  13       68.39       72.74     19.46 o 
  -8   0  14      167.47      183.93     43.98 o 
  -7   0  14      726.09      833.32     88.61 o 
  -6   0  14      241.09      269.01     53.45 o 
  -5   0  14       10.67       24.53     19.14 o 
  -4   0  14     1233.07     1479.28    188.37 o 
  -3   0  14     3747.36     4663.67    383.19 o 
  -2   0  14     5646.86     6755.91    296.65 o 
  -1   0  14      788.15      796.53    130.23 o 
   0   0  14      621.01      654.85     92.08 o 
   1   0  14     2332.22     2507.92    128.88 o 
   2   0  14     2176.39     2100.52    100.43 o 
   3   0  14      341.03      355.14     84.92 o 
   4   0  14        2.83      -27.05     27.05 o 
  -8   1  14        0.65      -23.75     23.75 o 
  -7   1  14       29.98       19.08     12.99 o 
  -6   1  14      101.33       40.55     36.60 o 
  -5   1  14       33.50       30.56     20.35 o 
  -4   1  14       85.48       65.94     29.07 o 
  -3   1  14      138.62      156.59     45.64 o 
  -2   1  14      725.27      841.64     85.47 o 
  -1   1  14      403.31      522.57     69.56 o 
   0   1  14      440.76      460.80     75.79 o 
   1   1  14      188.99      164.35     22.54 o 
   2   1  14       12.66      -13.49     13.49 o 
   3   1  14        1.28      -15.72     20.47 o 
   4   1  14       27.27      -36.31     36.31 o 
  -8   2  14      191.77      243.33     33.78 o 
  -7   2  14      655.79      706.41     58.60 o 
  -6   2  14      391.34      402.42     40.01 o 
  -5   2  14        0.41       -5.30     21.29 o 
  -4   2  14      301.56      305.91     34.53 o 
  -3   2  14     1881.94     2160.25    185.02 o 
  -2   2  14     2708.96     3232.37    164.88 o 
  -1   2  14      483.54      550.61     50.41 o 
   0   2  14      283.59      257.93     34.29 o 
   1   2  14     2227.88     2176.34     87.18 o 
   2   2  14     1280.44     1375.18     81.74 o 
   3   2  14      450.11      406.50     49.77 o 
   4   2  14        0.62       17.42     17.68 o 
  -8   3  14       31.91       41.88     17.39 o 
  -7   3  14        3.20       -2.96     21.57 o 
  -6   3  14      411.46      349.45     83.07 o 
  -5   3  14      440.22      406.47     33.88 o 
  -4   3  14     1492.22     1485.53     82.88 o 
  -3   3  14       33.37        5.22     13.26 o 
  -2   3  14      311.62      325.17     45.54 o 
  -1   3  14      274.77      284.21     35.72 o 
   0   3  14      155.05      164.39     27.92 o 
   1   3  14       31.93       18.81     14.57 o 
   2   3  14      287.02      219.39     43.66 o 
   3   3  14      140.95       96.31     32.38 o 
   4   3  14      192.71      191.02     50.22 o 
  -8   4  14       41.73       29.14     16.40 o 
  -7   4  14      173.77      145.33     44.66 o 
  -6   4  14      223.87      201.83     34.53 o 
  -5   4  14      234.66      229.41     30.67 o 
  -4   4  14      143.69      135.33     23.36 o 
  -3   4  14     1117.30     1107.21     70.71 o 
  -2   4  14     1117.96     1009.98    127.42 o 
  -1   4  14      402.56      301.38     46.48 o 
   0   4  14       84.48       60.28     19.95 o 
   1   4  14      977.16      946.60     71.01 o 
   2   4  14      308.59      292.20     41.13 o 
   3   4  14      292.37      216.99     41.07 o 
  -8   5  14       23.75       55.27     18.18 o 
  -7   5  14       81.23      104.23     24.59 o 
  -6   5  14      733.26      531.59     66.67 o 
  -5   5  14     2146.00     1831.07    107.15 o 
  -4   5  14     1203.67     1100.80     66.10 o 
  -3   5  14      179.34      134.30     19.87 o 
  -2   5  14     2238.33     2011.68     91.84 o 
  -1   5  14     3488.22     3053.09    100.80 o 
   0   5  14     2519.99     2212.20    112.04 o 
   1   5  14      437.73      344.83     44.76 o 
   2   5  14      236.82      208.37     27.85 o 
   3   5  14      378.83      375.49     48.64 o 
  -7   6  14       77.63       67.62     19.22 o 
  -6   6  14      101.76       52.42     23.02 o 
  -5   6  14       36.16       74.62     22.66 o 
  -4   6  14       48.84        6.06     13.22 o 
  -3   6  14      173.44      115.19     32.51 o 
  -2   6  14      412.20      370.02     57.34 o 
  -1   6  14       27.93       -7.22     14.51 o 
   0   6  14      184.83      161.63     31.36 o 
   1   6  14      188.19      142.55     35.63 o 
   2   6  14      175.75      158.57     23.48 o 
   3   6  14       90.82       58.78     20.13 o 
  -7   7  14       28.59       27.31     16.27 o 
  -6   7  14      493.75      450.13     77.71 o 
  -5   7  14     2059.00     1750.55     92.54 o 
  -4   7  14      938.70      818.37     61.91 o 
  -3   7  14       32.43       34.15     17.38 o 
  -2   7  14     1134.72      893.86     89.49 o 
  -1   7  14     1619.23     1432.29     90.44 o 
   0   7  14     1329.79     1119.23     94.29 o 
   1   7  14       87.15       31.08     16.06 o 
   2   7  14      246.50      236.59     34.17 o 
  -6   8  14        0.31       10.76     12.36 o 
  -5   8  14        0.38       -2.25     11.21 o 
  -4   8  14        4.42       -8.46      9.56 o 
  -3   8  14        3.80       -1.50      4.79 o 
  -2   8  14       58.08       39.54     16.62 o 
  -1   8  14        3.68      -13.05     13.05 o 
   0   8  14        7.02        5.62     17.83 o 
   1   8  14       13.57        7.94     18.96 o 
  -5   9  14     1014.97     1183.45     49.22 o 
  -4   9  14      529.75      536.02     43.15 o 
  -3   9  14       59.75       34.40     15.75 o 
  -2   9  14     1439.26     1488.86     98.49 o 
  -1   9  14     1700.80     1685.81     67.97 o 
   0   9  14      938.79      908.94     53.53 o 
   1   9  14      122.04      121.50     23.03 o 
  -4  10  14       50.15       57.91     13.52 o 
  -3  10  14      138.73      179.58     30.72 o 
  -2  10  14      147.36      211.85     30.70 o 
  -1  10  14        8.89       -6.92     11.01 o 
  -8   1  15      255.48      277.08     34.74 o 
  -7   1  15      972.13     1143.25     76.12 o 
  -6   1  15     2378.49     2528.28    115.43 o 
  -5   1  15      758.89      824.75     51.87 o 
  -4   1  15      113.45      116.25     42.62 o 
  -3   1  15     3449.25     4349.37    366.50 o 
  -2   1  15     6694.71     7764.45    272.86 o 
  -1   1  15     3125.86     3440.16    160.19 o 
   0   1  15      176.18      155.48     22.37 o 
   1   1  15     1105.77     1049.96     61.27 o 
   2   1  15     1934.33     2213.95    109.34 o 
   3   1  15     1071.07     1169.40    100.88 o 
  -8   2  15       47.28       11.16     18.39 o 
  -7   2  15        1.50       -9.16     10.82 o 
  -6   2  15        0.10      -14.66     14.66 o 
  -5   2  15      478.65      448.33     45.66 o 
  -4   2  15      148.73      155.78     31.24 o 
  -3   2  15      183.29      210.15     39.37 o 
  -2   2  15        2.20      -20.41     20.41 o 
  -1   2  15      238.46      210.58     46.69 o 
   0   2  15      162.39      161.73     30.23 o 
   1   2  15       54.26       41.39     14.76 o 
   2   2  15      201.65      241.26     37.92 o 
   3   2  15        4.41       -2.37     23.48 o 
  -8   3  15      298.79      383.22     48.28 o 
  -7   3  15     1178.90     1206.27    122.56 o 
  -6   3  15     1011.90      936.75    142.45 o 
  -5   3  15      496.03      488.40     48.46 o 
  -4   3  15     1117.75     1228.57     59.57 o 
  -3   3  15     1971.29     1890.15    128.45 o 
  -2   3  15     3668.06     3525.22    307.89 o 
  -1   3  15     1163.91     1164.06    114.21 o 
   0   3  15        8.71       -3.09     12.62 o 
   1   3  15      716.14      674.16     58.47 o 
   2   3  15     1351.60     1339.51    101.41 o 
   3   3  15      334.79      326.73     41.65 o 
  -8   4  15      119.26      113.69     23.31 o 
  -7   4  15      134.94       77.07     49.89 o 
  -6   4  15       55.17       94.38     25.25 o 
  -5   4  15      489.55      498.67     40.28 o 
  -4   4  15      574.81      527.88     39.59 o 
  -3   4  15     1252.16     1160.26    106.05 o 
  -2   4  15      168.97      125.59     21.62 o 
  -1   4  15      211.26      192.11     24.68 o 
   0   4  15      871.34      815.27     56.28 o 
   1   4  15      467.57      418.11     66.32 o 
   2   4  15      242.28      203.26     37.92 o 
   3   4  15       10.87        9.96     28.32 o 
  -7   5  15      469.68      511.34     68.93 o 
  -6   5  15      420.61      344.02     50.95 o 
  -5   5  15      196.67      125.92     21.38 o 
  -4   5  15      227.79      156.02     30.41 o 
  -3   5  15     1358.85     1258.95     90.36 o 
  -2   5  15     1372.21     1254.71     83.91 o 
  -1   5  15      741.83      603.06     50.31 o 
   0   5  15        8.14      -13.12     15.99 o 
   1   5  15      181.06      197.39     40.43 o 
   2   5  15      802.12      735.09     42.74 o 
   3   5  15      101.14      112.98     20.23 o 
  -7   6  15      207.04      221.01     29.50 o 
  -6   6  15        2.61       -8.62     16.25 o 
  -5   6  15      591.07      557.48     53.30 o 
  -4   6  15     1583.19     1385.32     91.42 o 
  -3   6  15     1370.46     1292.41    105.20 o 
  -2   6  15      201.08      156.81     39.22 o 
  -1   6  15      617.63      470.42     45.22 o 
   0   6  15     1688.03     1424.72    108.08 o 
   1   6  15     1355.73     1285.45    109.71 o 
   2   6  15      225.77      225.52     31.33 o 
  -6   7  15       98.12       77.65     28.04 o 
  -5   7  15       27.02        4.99     27.27 o 
  -4   7  15       13.51       16.06     16.22 o 
  -3   7  15      705.87      681.77     59.36 o 
  -2   7  15      399.29      366.16     56.96 o 
  -1   7  15       63.96       30.43     15.34 o 
   0   7  15        1.39      -16.95     16.95 o 
   1   7  15      118.78       82.54     33.20 o 
   2   7  15      243.66      227.64     26.49 o 
  -6   8  15        2.34       16.41     11.99 o 
  -5   8  15      319.86      360.08     36.56 o 
  -4   8  15      952.38      861.42     81.55 o 
  -3   8  15      667.18      608.93     52.90 o 
  -2   8  15       59.46       57.35     19.56 o 
  -1   8  15      295.15      264.05     30.17 o 
   0   8  15      593.37      547.21     44.96 o 
   1   8  15      530.02      556.52     89.80 o 
  -5   9  15       26.91       68.64     13.78 o 
  -4   9  15       42.61       58.66     16.71 o 
  -3   9  15      133.84      160.85     25.49 o 
  -2   9  15        3.56       -5.72     10.75 o 
  -1   9  15       31.14        7.76     11.76 o 
   0   9  15       15.67       36.93     11.71 o 
  -8   0  16      282.17      286.43     46.17 o 
  -7   0  16       27.21        1.78     45.09 o 
  -6   0  16      640.41      707.05     74.95 o 
  -5   0  16     2682.29     2785.03    402.90 o 
  -4   0  16     1885.73     2353.48    151.58 o 
  -3   0  16      205.73       75.37     65.95 o 
  -2   0  16      611.11      803.56     90.08 o 
  -1   0  16     2795.15     3059.34    117.15 o 
   0   0  16     1479.60     1528.95    104.10 o 
   1   0  16      370.64      347.97     41.28 o 
   2   0  16      207.50      186.29     64.46 o 
   3   0  16      581.72      688.64    105.65 o 
  -8   1  16       16.97       19.27     77.87 o 
  -7   1  16       32.94       36.84     17.71 o 
  -6   1  16        0.84      -15.93     23.09 o 
  -5   1  16        6.56       -9.30     12.51 o 
  -4   1  16      112.44      111.33     16.88 o 
  -3   1  16      288.26      498.24    104.88 o 
  -2   1  16       41.39        0.88     24.17 o 
  -1   1  16        1.46      -14.45     14.45 o 
   0   1  16        1.34      -22.38     22.38 o 
   1   1  16      151.09      147.59     34.89 o 
   2   1  16       80.79       75.15     32.43 o 
   3   1  16       26.25       25.73     47.12 o 
  -8   2  16      165.93      186.51     28.77 o 
  -7   2  16        6.30      -15.98     15.98 o 
  -6   2  16      633.36      616.10     45.71 o 
  -5   2  16     1147.80     1218.64     76.13 o 
  -4   2  16     1027.92     1125.16     55.40 o 
  -3   2  16        0.34       13.12     19.27 o 
  -2   2  16      681.75      703.10     52.44 o 
  -1   2  16     3572.14     3628.83    112.11 o 
   0   2  16     1837.87     1798.25     85.61 o 
   1   2  16      458.62      466.48     61.21 o 
   2   2  16       65.01       57.08     20.95 o 
   3   2  16      351.78      432.84     41.43 o 
  -8   3  16      108.79      137.83     24.25 o 
  -7   3  16      131.07      116.54     36.75 o 
  -6   3  16       16.64       24.55     19.29 o 
  -5   3  16       12.25        0.81     11.80 o 
  -4   3  16      384.00      359.45     40.52 o 
  -3   3  16      955.23     1026.33     88.33 o 
  -2   3  16      120.62      173.83     32.66 o 
  -1   3  16       10.62       12.92     13.43 o 
   0   3  16       34.14      -13.75     13.75 o 
   1   3  16      385.46      339.02     50.71 o 
   2   3  16      214.82      187.23     33.77 o 
   3   3  16       14.09       -5.02     28.25 o 
  -8   4  16      124.89      116.44     22.50 o 
  -7   4  16        2.20        4.91     14.71 o 
  -6   4  16      441.26      445.75     66.12 o 
  -5   4  16      667.38      604.70     45.11 o 
  -4   4  16      675.24      761.03     63.11 o 
  -3   4  16      221.62      165.07     28.43 o 
  -2   4  16       43.11       -6.57     16.34 o 
  -1   4  16     1029.14     1048.99     57.66 o 
   0   4  16      782.63      784.54     81.14 o 
   1   4  16       54.68       63.21     21.62 o 
   2   4  16        5.56        5.29     11.18 o 
  -7   5  16      256.30      259.63     35.69 o 
  -6   5  16       58.12       15.71     12.31 o 
  -5   5  16       32.51       13.96      9.79 o 
  -4   5  16     1284.66     1201.19    144.61 o 
  -3   5  16     1774.46     1655.69     95.57 o 
  -2   5  16      775.41      775.29     66.41 o 
  -1   5  16        2.42       10.35     12.89 o 
   0   5  16      608.63      544.79     67.00 o 
   1   5  16      957.90      876.92     79.89 o 
   2   5  16      580.43      585.14     57.03 o 
  -7   6  16        1.68       13.60     14.86 o 
  -6   6  16       70.84       93.83     27.22 o 
  -5   6  16      196.95      198.86     32.44 o 
  -4   6  16        9.74       -5.92     19.90 o 
  -3   6  16        6.38        7.62     17.88 o 
  -2   6  16      183.37      151.57     39.15 o 
  -1   6  16      505.69      462.69     50.95 o 
   0   6  16      326.70      230.84     63.49 o 
   1   6  16       20.99       41.79     17.84 o 
  -6   7  16      135.45      109.97     25.82 o 
  -5   7  16       12.91        2.38     14.81 o 
  -4   7  16     1047.52      981.16     71.63 o 
  -3   7  16     1523.98     1386.64     82.23 o 
  -2   7  16      984.28      907.62     86.67 o 
  -1   7  16        7.70       36.69     15.54 o 
   0   7  16      462.92      410.73     41.62 o 
   1   7  16      821.09      767.09     42.39 o 
  -5   8  16       53.71       36.19     15.35 o 
  -4   8  16        5.89        0.41     12.30 o 
  -3   8  16       55.77       77.73     19.68 o 
  -2   8  16        1.20       -4.11     12.43 o 
  -1   8  16        9.81        8.77     11.51 o 
   0   8  16        0.34        7.77     11.92 o 
  -4   9  16      672.49      772.77     44.65 o 
  -3   9  16     1143.45     1275.29     69.70 o 
  -2   9  16      321.52      342.71     31.66 o 
  -8   1  17      308.19      450.57     56.22 o 
  -7   1  17       43.66       19.01     15.65 o 
  -6   1  17      368.57      356.85     47.12 o 
  -5   1  17     2268.15     2456.44     91.73 o 
  -4   1  17     2780.83     3068.59    108.81 o 
  -3   1  17      573.88      632.78     67.66 o 
  -2   1  17      150.69      158.43     21.15 o 
  -1   1  17     1050.30     1096.65     55.64 o 
   0   1  17     2490.32     2591.07     96.35 o 
   1   1  17     1019.23     1150.73     77.18 o 
   2   1  17       50.72       31.94     24.13 o 
  -8   2  17        8.65      -17.30     17.30 o 
  -7   2  17       23.81       47.84     25.38 o 
  -6   2  17       62.03       41.29     24.11 o 
  -5   2  17       97.40       92.45     19.47 o 
  -4   2  17       33.06       11.55     11.41 o 
  -3   2  17       10.60        7.17     16.06 o 
  -2   2  17      291.73      307.69     29.18 o 
  -1   2  17      180.69      191.73     24.26 o 
   0   2  17       24.43       10.86     30.75 o 
   1   2  17        1.88       -6.00     16.27 o 
   2   2  17       67.51       71.76     26.95 o 
  -8   3  17      112.94      138.06     29.73 o 
  -7   3  17        4.66       10.13     20.09 o 
  -6   3  17      443.73      442.52     58.60 o 
  -5   3  17     1141.34     1134.18     64.29 o 
  -4   3  17     1071.18     1236.90     78.02 o 
  -3   3  17       98.54       90.91     40.40 o 
  -2   3  17      122.71       77.14     27.36 o 
  -1   3  17      740.31      664.95     57.04 o 
   0   3  17     1250.07     1261.17     95.92 o 
   1   3  17      505.91      480.17     59.80 o 
   2   3  17       53.48       22.33     13.66 o 
  -7   4  17      162.53      178.44     29.37 o 
  -6   4  17      476.08      452.46     59.26 o 
  -5   4  17      471.30      465.45     43.47 o 
  -4   4  17        2.74       10.79     21.22 o 
  -3   4  17      215.91      190.79     34.64 o 
  -2   4  17     1505.74     1439.27     74.77 o 
  -1   4  17      709.39      660.03     51.09 o 
   0   4  17       23.26        3.30     20.00 o 
   1   4  17      177.83      147.69     35.45 o 
   2   4  17      205.79      229.99     22.37 o 
  -7   5  17        1.69       24.76     11.51 o 
  -6   5  17      190.67      145.82     31.84 o 
  -5   5  17      529.50      545.42     45.03 o 
  -4   5  17      739.43      685.15     74.34 o 
  -3   5  17      140.25       98.65     31.72 o 
  -2   5  17       60.61       39.29     18.18 o 
  -1   5  17      286.38      242.86     64.29 o 
   0   5  17      479.14      391.17     56.05 o 
   1   5  17      287.10      250.71     41.04 o 
  -6   6  17      718.76      804.59    106.87 o 
  -5   6  17      297.96      273.02     35.38 o 
  -4   6  17       47.23       45.07     18.41 o 
  -3   6  17      851.89      805.75     80.31 o 
  -2   6  17     1852.46     1791.86    132.92 o 
  -1   6  17     1322.89     1315.94     99.95 o 
   0   6  17       24.78       47.49     22.04 o 
   1   6  17      206.20      171.37     24.32 o 
  -6   7  17      148.87      156.35     24.96 o 
  -5   7  17      120.44      107.65     26.91 o 
  -4   7  17      310.01      295.28     34.58 o 
  -3   7  17        0.96        3.12     14.50 o 
  -2   7  17      258.70      308.27     47.60 o 
  -1   7  17      218.66      235.04     32.22 o 
   0   7  17      176.55      163.25     24.87 o 
  -5   8  17      285.72      301.47     35.30 o 
  -4   8  17       22.02       11.03     13.38 o 
  -3   8  17      345.09      369.13     36.71 o 
  -2   8  17      886.43      871.34     54.68 o 
  -1   8  17      590.88      642.44     36.62 o 
  -8   0  18      191.56      410.32    117.33 o 
  -7   0  18      934.58     1244.95    108.47 o 
  -6   0  18      514.83      562.12     77.18 o 
  -5   0  18        2.58       11.54     41.22 o 
  -4   0  18     1062.21     1245.83     94.53 o 
  -3   0  18     2443.48     2888.61    205.53 o 
  -2   0  18     1717.14     1823.15    111.95 o 
  -1   0  18      178.89      149.93     48.54 o 
   0   0  18      261.64      288.38     66.35 o 
   1   0  18     1075.75     1198.86    135.92 o 
   2   0  18      764.95      739.41    102.65 o 
  -8   1  18        0.40       -3.58     14.26 o 
  -7   1  18        2.21        3.47     12.14 o 
  -6   1  18       46.36       17.97     17.18 o 
  -5   1  18        2.22       22.31     12.71 o 
  -4   1  18       58.54       50.38     21.24 o 
  -3   1  18      112.28       92.64     23.50 o 
  -2   1  18       78.27       78.11     16.64 o 
  -1   1  18      138.74      139.61     27.60 o 
   0   1  18      178.46      190.50     38.54 o 
   1   1  18       41.71       30.19     22.55 o 
   2   1  18        1.79      -16.59     20.55 o 
  -7   2  18      628.81      657.57     69.81 o 
  -6   2  18      364.15      349.62     77.84 o 
  -5   2  18       54.12       73.11     19.83 o 
  -4   2  18      653.63      709.90     59.15 o 
  -3   2  18     2277.86     2521.62    138.45 o 
  -2   2  18     1036.66     1163.24     52.57 o 
  -1   2  18       60.67       81.07     21.32 o 
   0   2  18      512.35      541.01     63.15 o 
   1   2  18     1059.74     1200.39     75.18 o 
  -7   3  18       23.26      -10.95     18.13 o 
  -6   3  18      238.57      208.69     40.75 o 
  -5   3  18      143.41      124.68     30.30 o 
  -4   3  18      515.25      631.44     70.97 o 
  -3   3  18       25.03       30.24     20.99 o 
  -2   3  18       66.16       34.09     15.92 o 
  -1   3  18      159.62      143.81     27.88 o 
   0   3  18      149.20      126.31     26.76 o 
   1   3  18        6.76       -0.18     11.73 o 
  -7   4  18      418.59      345.44     44.47 o 
  -6   4  18      249.85      231.31     40.50 o 
  -5   4  18        4.96       -8.30     10.81 o 
  -4   4  18      238.09      242.77     37.67 o 
  -3   4  18     1198.65     1273.70     81.13 o 
  -2   4  18     1038.11     1026.33     62.46 o 
  -1   4  18      117.45      150.49     36.09 o 
   0   4  18      134.97      180.21     37.51 o 
   1   4  18      464.95      440.68     35.76 o 
  -6   5  18      263.81      343.84     40.18 o 
  -5   5  18      394.54      395.94     88.81 o 
  -4   5  18      146.03      164.41     85.12 o 
  -3   5  18       79.52       67.58     25.40 o 
  -2   5  18      910.22      693.87     71.65 o 
  -1   5  18      939.56      904.25     82.68 o 
   0   5  18      420.80      488.05     58.76 o 
   1   5  18       38.28       50.42     14.44 o 
  -6   6  18       58.79       67.36     27.42 o 
  -5   6  18       10.45       11.07     13.89 o 
  -4   6  18      114.27      112.83     30.60 o 
  -3   6  18      153.92      123.57     27.60 o 
  -2   6  18      258.88      263.23     44.26 o 
  -1   6  18        0.57      -17.92     21.00 o 
   0   6  18       74.37       47.16     32.01 o 
  -5   7  18      718.80      687.49     56.41 o 
  -4   7  18      250.67      263.08     30.25 o 
  -3   7  18        4.94       13.21     12.22 o 
  -2   7  18      577.10      561.60     46.44 o 
  -1   7  18      631.38      634.69     44.77 o 
  -7   1  19      387.38      518.44     66.86 o 
  -6   1  19      694.08      882.77     93.08 o 
  -5   1  19      125.08      137.78     25.16 o 
  -4   1  19      533.91      660.21     70.71 o 
  -3   1  19     1307.53     1575.14    107.81 o 
  -2   1  19     1285.96     1511.72    104.33 o 
  -1   1  19      373.99      427.18     78.08 o 
   0   1  19        2.59       18.33     19.21 o 
   1   1  19      483.74      543.59     76.49 o 
  -7   2  19        4.77       15.73     16.35 o 
  -6   2  19       20.15       15.53     19.67 o 
  -5   2  19      160.90      129.19     25.42 o 
  -4   2  19       19.83       20.90     27.64 o 
  -3   2  19      197.83      223.43     42.64 o 
  -2   2  19       57.89       47.76     22.88 o 
  -1   2  19       21.59      -15.97     15.97 o 
   0   2  19      163.00      180.36     27.08 o 
   1   2  19      104.44      133.85     25.76 o 
  -7   3  19      149.14      168.41     32.53 o 
  -6   3  19      184.84      219.65     39.67 o 
  -5   3  19       58.85       57.22     15.73 o 
  -4   3  19      248.97      281.70     40.84 o 
  -3   3  19      593.34      579.45     66.89 o 
  -2   3  19      918.39     1011.47     60.47 o 
  -1   3  19      204.66      223.68     34.27 o 
   0   3  19        6.12      -16.44     16.44 o 
   1   3  19      151.03      162.78     24.56 o 
  -6   4  19       23.20       39.90     26.50 o 
  -5   4  19      431.59      446.75     57.85 o 
  -4   4  19      512.67      560.80     46.13 o 
  -3   4  19      388.83      374.09     43.10 o 
  -2   4  19       13.73       -6.78     16.18 o 
  -1   4  19      405.52      420.06     56.00 o 
   0   4  19      455.31      471.75     54.70 o 
  -6   5  19      103.45       96.77     25.71 o 
  -5   5  19       17.43       13.86     13.88 o 
  -4   5  19       63.82       56.70     33.72 o 
  -3   5  19      424.99      406.66     53.58 o 
  -2   5  19      289.07      312.40     46.31 o 
  -1   5  19       68.01       54.81     24.58 o 
   0   5  19        0.01      -15.53     15.53 o 
  -5   6  19      412.41      486.25     49.32 o 
  -4   6  19      754.12      722.51     63.89 o 
  -3   6  19      531.82      556.31     46.51 o 
  -2   6  19        0.03      -19.28     19.28 o 
  -1   6  19      457.51      445.68     38.94 o 
  -3   7  19      346.96      380.88     34.39 o 
  -7   0  20       45.60      154.39     81.45 o 
  -6   0  20      908.00     1425.74    220.93 o 
  -5   0  20     1585.75     2089.24    162.39 o 
  -4   0  20      857.58     1050.56    122.22 o 
  -3   0  20       13.81      -11.30     24.45 o 
  -2   0  20      502.08      561.46     89.76 o 
  -1   0  20     1167.53     1276.73    126.39 o 
   0   0  20      405.47      522.77     80.70 o 
  -7   1  20        6.57       -2.08     20.85 o 
  -6   1  20        3.72      -14.33     27.91 o 
  -5   1  20        1.70        3.33     21.92 o 
  -4   1  20       25.02       38.52     21.79 o 
  -3   1  20       35.20       57.20     40.27 o 
  -2   1  20       14.36      -11.84     55.58 o 
  -1   1  20        6.32       -0.85     13.45 o 
   0   1  20        7.73      -11.14     24.82 o 
  -6   2  20      532.33      726.45     80.94 o 
  -5   2  20      850.72     1026.22     69.13 o 
  -4   2  20      281.84      337.61     51.79 o 
  -3   2  20       91.86      142.09     35.55 o 
  -2   2  20     1082.45     1247.04     76.24 o 
  -1   2  20     1483.43     1779.05     88.39 o 
   0   2  20      514.37      535.60     46.82 o 
  -6   3  20        8.69      -14.23     14.46 o 
  -5   3  20        2.32        5.11     14.01 o 
  -4   3  20      112.50      110.51     32.74 o 
  -3   3  20      330.60      416.38     56.07 o 
  -2   3  20       88.91       88.04     17.91 o 
  -1   3  20       15.27       20.77     16.83 o 
   0   3  20      107.44      119.25     43.93 o 
  -6   4  20      399.14      388.23     45.25 o 
  -5   4  20      732.45      801.24     57.75 o 
  -4   4  20      529.08      586.53     63.39 o 
  -3   4  20        8.52       -1.97     16.88 o 
  -2   4  20      232.22      216.18     38.75 o 
  -1   4  20      591.63      683.48     80.42 o 
  -5   5  20       21.31       12.41     14.46 o 
  -4   5  20      300.05      312.47     43.59 o 
  -3   5  20      490.74      517.74     44.07 o 
  -2   5  20      180.60      213.22     40.16 o 
  -3   6  20        5.32       21.73     12.27 o 
  -6   1  21      120.69      215.56     65.15 o 
  -5   1  21      512.31      617.96     60.28 o 
  -4   1  21      624.48      799.48     73.68 o 
  -3   1  21       30.78       37.52     20.78 o 
  -2   1  21       26.28       37.01     19.30 o 
  -1   1  21      336.64      348.22     45.96 o 
  -6   2  21       71.52      117.12     34.09 o 
  -5   2  21       80.56       76.44     22.87 o 
  -4   2  21        7.03       -7.80     27.60 o 
  -3   2  21        4.58        5.96     17.50 o 
  -2   2  21      299.67      350.08     39.08 o 
  -1   2  21      127.42      159.57     34.87 o 
  -5   3  21      270.59      325.32     44.61 o 
  -4   3  21      488.93      544.10     48.65 o 
  -3   3  21       85.33       53.01     23.96 o 
  -2   3  21       22.94      -13.59     13.59 o 
  -5   4  21       57.50       46.53     19.36 o 
  -4   4  21       36.15       37.91     20.15 o 
  -3   4  21      216.00      285.08     44.76 o 
  -2   4  21      479.01      514.07     51.42 o 
  -5   0  22       98.56      159.05     36.03 o 
  -4   0  22      465.83      687.08     92.88 o 
  -3   0  22     1359.17     1795.57    147.08 o 
  -2   0  22      309.40      367.08     65.10 o 
  -5   1  22       15.53       17.53     14.83 o 
  -4   1  22        4.17      -17.89     18.05 o 
  -3   1  22       24.77        1.82     17.36 o 
  -2   1  22        7.58      -19.08     33.37 o 
  -4   2  22      562.78      739.50     66.56 o 
  -3   2  22     1091.60     1426.63     90.01 o 
                                                 
